# Supplementary material for: Transcriptome analysis of Echinococcus granulosus sensu stricto protoscoleces reveals differences in immune modulation gene expression between cysts found in cattle and sheep
Source: Vet Res. 2022 Jan 28;53:8. doi: 10.1186/s13567-022-01022-3 (PMC8796354; doi:10.1186/s13567-022-01022-3)
Supplement: Supplementary file 1 — Additional file 1: Sequencing summary of samples Li01–06 and Lu01–06. Total bases, read counts and Phred scores are shown. [file 13567_2022_1022_MOESM1_ESM.xlsx]

## Sheet: 1.SeqSum
Sample	Total Bases (Gb)	Read count (M)	Phred score Q20	Phred score Q30
Li01	7,148	70,77	98,5	95,68
Li02	5,816	57,59	98,41	95,47
Li03	6,437	63,74	98,38	95,3
Li04	6,153	60,92	97,21	91,99
Li05	6,423	63,6	98,33	95,24
Li06	6,863	67,95	98,61	95,95
Lu01	6,492	64,27	98,08	94,63
Lu02	5,936	58,77	98,48	95,67
Lu03	6,531	64,66	98,55	95,85
Lu04	6,835	67,67	96,74	91,24
Lu05	7,222	71,5	97,97	94,47
Lu06	6,882	68,14	98,43	95,37
Mean	6,5615	64,965	98,14	94,74
