# Supplementary material for: Transcriptome analysis of Echinococcus granulosus sensu stricto protoscoleces reveals differences in immune modulation gene expression between cysts found in cattle and sheep
Source: Vet Res. 2022 Jan 28;53:8. doi: 10.1186/s13567-022-01022-3 (PMC8796354; doi:10.1186/s13567-022-01022-3)
Supplement: Supplementary file 2 — Additional file 2: Mapping % summary of samples Li01–06 and Lu01–06 to the reference genome (GCA_000524195.1 ASM52419v1). [file 13567_2022_1022_MOESM2_ESM.xlsx]

## Sheet: 2. MappSum
Sample	Uniquely mapped reads %	Multiple loci mapped reads %	% of mapped reads
Li01	91,65	2,1	93,75
Li02	90,69	2,14	92,83
Li03	91,71	2,07	93,78
Li04	86,08	2,04	88,12
Li05	87,88	1,97	89,85
Li06	86,97	2,08	89,05
Lu01	90,67	1,99	92,66
Lu02	89,09	2,01	91,1
Lu03	92,53	2,17	94,7
Lu04	87	2,08	89.08
Lu05	84,15	2,12	86,27
Lu06	86,2	2,03	88,12
Mean	88,72	2,07	91,01
Mapping % summary of 6 Ovine Liver samples (H) and 6 Ovine Lung samples (P) to the reference genome (GCA_000524195.1 ASM52419v1)
