# Supplementary material for: Transcriptome analysis of Echinococcus granulosus sensu stricto protoscoleces reveals differences in immune modulation gene expression between cysts found in cattle and sheep
Source: Vet Res. 2022 Jan 28;53:8. doi: 10.1186/s13567-022-01022-3 (PMC8796354; doi:10.1186/s13567-022-01022-3)
Supplement: Supplementary file 3 — Additional file 3: Differentially expressed genes in protoscoleces from liver and lung sheep CE cysts (comparison between Li01–06 v/s Lu01–06 samples). [file 13567_2022_1022_MOESM3_ESM.xlsx]

## Sheet: 3.DE_LivLungOV
PSC from Liver CE Cyst
Locus tag	product protein	log2FoldChange	FDR		Differentially expressed genes (upregulated) in PSC from liver CE cyst samples
EGR_10668	hypothetical protein EGR_10668	1,61077977210874	2,10E-04
EGR_10232	hypothetical protein EGR_10232	1,97016262392333	2,39E-03
EGR_10229	hypothetical protein EGR_10229	2,1462184842463	6,87E-03
EGR_03766	hypothetical protein EGR_03766	2,84844042395391	0,001263031438291
PSC from Lung CE Cyst
Locus tag	product protein	log2FoldChange	FDR		Differentially expressed genes (upregulated) in PSC from lung CE cyst samples
EGR_03387	Muscle M-line assembly protein unc-89	-1,61363214438094	0,002125176635721
EGR_03389	subfamily M23B non-peptidaseue (M23 family)	-1,61414849138555	0,023536763046891
EGR_09714	hypothetical protein EGR_09714	-1,92787513442838	3,21E-03
EGR_03390	Titin	-2,11382061769854	0,021627650453427
EGR_07198	hypothetical protein EGR_07198	-2,28835461149352	0,006717959799333
