# Supplementary material for: Transcriptome analysis of Echinococcus granulosus sensu stricto protoscoleces reveals differences in immune modulation gene expression between cysts found in cattle and sheep
Source: Vet Res. 2022 Jan 28;53:8. doi: 10.1186/s13567-022-01022-3 (PMC8796354; doi:10.1186/s13567-022-01022-3)
Supplement: Supplementary file 4 — Additional file 4: Differentially expressed genes in protoscoleces from cattle and sheep liver CE cysts (comparison between B1–4 v/s Li01–06 samples). [file 13567_2022_1022_MOESM4_ESM.xlsx]

## Sheet: 4.DE_CattleSheepLIVER
Cattle									Sheep
GeneID	protein name	baseMean	log2FoldChange	lfcSE	stat	pvalue	padj		GeneID	protein name	baseMean	log2FoldChange	lfcSE	stat	pvalue	padj
EGR_09061	Antigen B	2101.83	10.1239	0.973385	10.4008	2.45937e-25	3.47222e-23		EGR_05564	hypothetical protein EGR_05564	4018.22	-9.1873	1.45929	-6.29572	3.05984e-10	5.0724e-09
EGR_10388	Histone H4	401.921	7.52325	0.593948	12.6665	9.0652e-37	3.65673e-34		EGR_08261	Zinc finger protein Gfi-1b	5149.19	-6.95941	0.955278	-7.28522	3.21154e-13	8.69167e-12
EGR_05024	Clavesin-2	97.7805	7.03935	0.719764	9.78007	1.37115e-22	1.3994e-20		EGR_04115	hypothetical protein EGR_04115	5485.11	-6.82812	0.684086	-9.98138	1.83891e-23	2.13389e-21
EGR_04179	Solute carrier family 28 member 3	375.569	6.4913	1.1905	5.4526	4.96388e-08	5.20409e-07		EGR_05875	Tubulin beta chain	2411.38	-6.44949	0.865011	-7.45597	8.92114e-14	2.68936e-12
EGR_09244	Heat shock cognate protein	300.569	6.34503	0.754051	8.41459	3.94265e-17	2.12727e-15		EGR_08172	hypothetical protein EGR_08172	395.131	-5.83938	1.50131	-3.88952	0.000100444	0.000475076
EGR_11080	Non-capsid protein NS-1	79.9028	6.23775	0.545117	11.443	2.55003e-30	5.68456e-28		EGR_11226	hypothetical protein EGR_11226	372.198	-5.75279	1.62311	-3.5443	0.000393664	0.00156193
EGR_10846	hypothetical protein EGR_10846	52.5898	6.10798	0.518285	11.785	4.66522e-32	1.27481e-29		EGR_02668	hypothetical protein EGR_02668	357.124	-5.69275	1.50671	-3.77827	0.000157922	0.000708935
EGR_01804	Uro-adherence factor A precursor	209.851	6.06802	0.442915	13.7002	1.01249e-42	5.71785e-40		EGR_09846	1,5-anhydro-D-fructose reductase	1409.48	-5.67383	0.903116	-6.2825	3.33176e-10	5.48027e-09
EGR_06806	AntigenB	5974.44	5.80875	1.04443	5.56166	2.67227e-08	3.01021e-07		EGR_09284	hypothetical protein EGR_09284	336.509	-5.60764	1.54109	-3.63876	0.000273959	0.0011519
EGR_06681	Arginase-2	43.3322	5.78899	0.57452	10.0762	7.03797e-24	8.89831e-22		EGR_08991	40S ribosomal protein S29	990.786	-5.5802	0.858584	-6.49931	8.06911e-11	1.49898e-09
EGR_10847	hypothetical protein EGR_10847	42.6392	5.66717	0.675011	8.39567	4.63236e-17	2.46797e-15		EGR_08175	hypothetical protein EGR_08175	327.736	-5.56909	1.56923	-3.54893	0.000386793	0.00154335
EGR_04982	L-asparaginase	711.563	5.59032	0.316189	17.6803	5.95051e-70	1.68023e-66		EGR_10767	hypothetical protein EGR_10767	31444.3	-5.55326	0.355499	-15.621	5.23765e-55	7.3947e-52
EGR_06812	hypothetical protein EGR_06812	46.4892	5.50166	0.659717	8.33943	7.46499e-17	3.80939e-15		EGR_03300	hypothetical protein EGR_03300	273.036	-5.30495	1.4871	-3.5673	0.000360672	0.00145419
EGR_01271	Excitatory amino acid transporter	451.244	5.35906	1.88051	2.84979	0.00437477	0.0124903		EGR_07179	Histone deacetylase	264.867	-5.26121	1.5048	-3.49629	0.000471771	0.0018332
EGR_02166	hypothetical protein EGR_02166	40.7858	5.24923	0.638777	8.21763	2.0757e-16	9.76845e-15		EGR_10503	hypothetical protein EGR_10503	259.069	-5.22918	1.55647	-3.35965	0.000780426	0.00284344
EGR_11004	Heat shock cognate protein	116.063	5.22448	1.65195	3.16262	0.00156355	0.00520629		EGR_03390	Titin	2841.46	-5.225	1.47399	-3.5448	0.000392909	0.0015604
EGR_03418	hypothetical protein EGR_03418	21.4866	5.15878	0.760061	6.78733	1.14225e-11	2.47467e-10		EGR_10253	hypothetical protein EGR_10253	248.602	-5.16947	1.78921	-2.88925	0.00386159	0.0112566
EGR_07251	hypothetical protein EGR_07251	113.271	5.09333	0.357935	14.2298	5.9875e-46	5.63557e-43		EGR_10577	Cyclin-B1-1	248.341	-5.16813	1.61882	-3.19253	0.0014103	0.00477293
EGR_08801	Eukaryotic initiation factor 4A-III	46.5701	5.09117	0.82924	6.13956	8.2751e-10	1.27452e-08		EGR_07261	Dynein heavy chain 10, axonemal	1129.53	-5.0311	1.72543	-2.91585	0.00354716	0.0104225
EGR_04702	Tyrocidine synthase 3	267.329	4.94599	0.278464	17.7617	1.39956e-70	5.92782e-67		EGR_06470	hypothetical protein EGR_06470	223.23	-5.01354	1.51666	-3.30564	0.000947606	0.00336428
EGR_05588	Tyrosine-protein kinase Src42A	693.343	4.94596	0.407836	12.1273	7.56952e-34	2.29005e-31		EGR_09339	hypothetical protein EGR_09339	219.824	-4.99164	1.57863	-3.16201	0.00156683	0.00521106
EGR_00648	hypothetical protein EGR_00648	42.7963	4.88618	0.584975	8.3528	6.66638e-17	3.44335e-15		EGR_10487	Heat shock cognate protein	1419.58	-4.87502	0.772293	-6.3124	2.74746e-10	4.59956e-09
EGR_05599	hypothetical protein EGR_05599	123.593	4.88265	0.64676	7.5494	4.37268e-14	1.43015e-12		EGR_11090	hypothetical protein EGR_11090	197.508	-4.83763	1.48842	-3.25017	0.00115336	0.00401071
EGR_08266	Alkaline phosphatase	596.67	4.87247	0.540424	9.016	1.95075e-19	1.38864e-17		EGR_02368	Hemicentin-1	187.996	-4.76543	1.909	-2.49629	0.0125499	0.0305842
EGR_03113	hypothetical protein EGR_03113	118.62	4.85749	0.484599	10.0237	1.19893e-23	1.43044e-21		EGR_10667	hypothetical protein EGR_10667	530.571	-4.67692	1.24274	-3.76339	0.000167627	0.000747517
EGR_04543	Zinc finger protein 316	93.3993	4.81338	0.905643	5.31488	1.06729e-07	1.02856e-06		EGR_02163	Centrin-1	171.359	-4.63133	1.60378	-2.88776	0.00387991	0.0112983
EGR_00908	hypothetical protein EGR_00908	76.4929	4.79655	0.471502	10.1729	2.61975e-24	3.46749e-22		EGR_08002	hypothetical protein EGR_08002	45529.1	-4.59199	0.277577	-16.5432	1.79387e-61	3.79898e-58
EGR_10836	hypothetical protein EGR_10836	90.1035	4.77288	0.627079	7.61129	2.71365e-14	9.23186e-13		EGR_10197	hypothetical protein EGR_10197	165.783	-4.58324	2.02046	-2.26841	0.0233041	0.0513624
EGR_10218	Arginase-2	69.9738	4.73514	1.12018	4.22711	2.3671e-05	0.000132617		EGR_11256	hypothetical protein EGR_11256	316.776	-4.51725	1.1806	-3.82623	0.000130119	0.000600347
EGR_02167	Sodium-driven chloride bicarbonate exchanger	327.047	4.69246	0.341769	13.7299	6.71892e-43	4.06542e-40		EGR_07866	hypothetical protein EGR_07866	157.597	-4.51042	1.51622	-2.97477	0.00293208	0.00886109
EGR_06663	Phospholipase D1	149.938	4.65837	0.570236	8.16919	3.10461e-16	1.42158e-14		EGR_00232	Proton-coupled folate transporter	461.19	-4.4739	0.90747	-4.93008	8.21975e-07	6.55028e-06
EGR_04594	Glutamate dehydrogenase	1569.09	4.57429	0.399454	11.4513	2.31519e-30	5.44777e-28		EGR_11254	hypothetical protein EGR_11254	610.003	-4.46245	0.98603	-4.52568	6.02029e-06	3.90788e-05
EGR_10508	hypothetical protein EGR_10508	185.721	4.45436	0.581384	7.66165	1.83558e-14	6.42528e-13		EGR_11073	Glycosyltransferase-like protein LARGE2	4680.5	-4.44795	0.394049	-11.2878	1.5073e-29	2.96939e-27
EGR_08724	ectonucleotide pyrophosphatase/phosphodiesterase	32.0133	4.45261	0.752717	5.91538	3.31106e-09	4.50209e-08		EGR_04164	Aquaporin-4	842.552	-4.34291	0.674728	-6.43654	1.22226e-10	2.20762e-09
EGR_08565	hypothetical protein EGR_08565	17.8736	4.42555	0.913519	4.84451	1.26927e-06	9.68648e-06		EGR_11094	hypothetical protein EGR_11094	277.683	-4.3266	1.09537	-3.94991	7.81797e-05	0.000379084
EGR_06541	Innexin unc-7	21.5693	4.41242	0.700079	6.30274	2.92427e-10	4.8667e-09		EGR_04180	Solute carrier family 28 member 3	270.212	-4.28698	1.53699	-2.7892	0.00528381	0.0146751
EGR_11308	hypothetical protein EGR_11308	175.28	4.40717	0.588661	7.48677	7.05909e-14	2.20655e-12		EGR_00026	hypothetical protein EGR_00026	538.142	-4.28091	0.775127	-5.52284	3.33555e-08	3.6791e-07
EGR_03137	Aquaporin-3	554.007	4.39949	0.989944	4.44418	8.82295e-06	5.51988e-05		EGR_00388	Fibroblast growth factor receptor-like protein	1709.45	-4.24782	0.50987	-8.33118	8.00376e-17	4.05987e-15
EGR_01396	hypothetical protein EGR_01396	165.864	4.2058	0.578926	7.26483	3.73495e-13	1.0076e-11		EGR_06005	lipid-binding protein	1705.29	-4.24426	1.02139	-4.1554	3.24721e-05	0.00017487
EGR_00894	hypothetical protein EGR_00894	650.902	4.20149	0.229824	18.2814	1.16489e-74	9.86782e-71		EGR_10401	hypothetical protein EGR_10401	129.492	-4.22526	1.5723	-2.68732	0.0072029	0.0190436
EGR_01195	hypothetical protein EGR_01195	411.136	4.18231	0.398101	10.5056	8.13792e-26	1.25339e-23		EGR_04232	UTP--glucose-1-phosphate uridylyltransferase	1023.83	-4.20854	0.620393	-6.78366	1.17169e-11	2.52553e-10
EGR_10366	hypothetical protein EGR_10366	48.7914	4.17259	1.26486	3.29885	0.000970816	0.00343373		EGR_10151	Histone-lysine N-methyltransferase PRDM9	383.785	-4.20774	0.968484	-4.34466	1.3949e-05	8.32129e-05
EGR_01912	Purine nucleoside phosphorylase	76.7397	4.11767	0.64437	6.39023	1.65635e-10	2.91217e-09		EGR_07582	hypothetical protein EGR_07582	245.26	-4.14686	1.13366	-3.65794	0.000254248	0.00108011
EGR_11152	Histone H2A	228.919	4.07682	0.626293	6.50944	7.54338e-11	1.4106e-09		EGR_05794	hypothetical protein EGR_05794	1299.34	-4.09235	0.506866	-8.07383	6.81277e-16	2.90005e-14
EGR_10423	Phosphoserine phosphatase	128.632	4.07651	0.357547	11.4014	4.1168e-30	8.94191e-28		EGR_11303	hypothetical protein EGR_11303	235.439	-4.08731	1.49203	-2.73944	0.00615447	0.016732
EGR_06577	hypothetical protein EGR_06577	103.271	4.04101	0.536748	7.52869	5.12518e-14	1.66343e-12		EGR_09767	Adenylate kinase domain-containing protein	112.816	-4.02572	1.65692	-2.42964	0.0151136	0.0359123
EGR_09530	hypothetical protein EGR_09530	262.187	3.97612	0.477565	8.32582	8.37468e-17	4.22273e-15		EGR_05644	Tripartite motif-containing protein 9	110.972	-4.00122	1.47002	-2.72188	0.00649127	0.0174508
EGR_02514	hypothetical protein EGR_02514	144.356	3.96273	0.393426	10.0724	7.32001e-24	9.1188e-22		EGR_01137	MutS protein	108.087	-3.96431	1.49245	-2.65625	0.00790162	0.0206334
EGR_08711	hypothetical protein EGR_08711	140.014	3.94491	0.417918	9.43944	3.74782e-21	3.14335e-19		EGR_07373	hypothetical protein EGR_07373	209.549	-3.91844	1.62433	-2.41235	0.0158502	0.0373482
EGR_08629	hypothetical protein EGR_08629	98.2558	3.93931	0.454054	8.67586	4.10437e-18	2.44846e-16		EGR_10037	NEDD8-conjugating enzyme Ubc12	1047.43	-3.91792	0.610382	-6.4188	1.37354e-10	2.45989e-09
EGR_09445	Golgi-associated plant pathogenesis-related protein	343.653	3.90225	0.411943	9.4728	2.72441e-21	2.33116e-19		EGR_10680	hypothetical protein EGR_10680	2246.84	-3.88134	1.5191	-2.55503	0.0106177	0.0265475
EGR_09446	hypothetical protein EGR_09446	128.768	3.89071	0.39656	9.81116	1.00803e-22	1.04134e-20		EGR_10307	hypothetical protein EGR_10307	101.834	-3.878	1.52582	-2.54158	0.0110352	0.0274536
EGR_09732	hypothetical protein EGR_09732	16.7413	3.86957	0.67679	5.71753	1.08083e-08	1.31548e-07		EGR_03800	hypothetical protein EGR_03800	404.432	-3.86662	0.898537	-4.30325	1.68314e-05	9.806e-05
EGR_05140	Solute carrier family 10 member	102.887	3.82502	0.631505	6.05699	1.38692e-09	2.06115e-08		EGR_10897	hypothetical protein EGR_10897	99.6932	-3.84656	1.69928	-2.26364	0.0235966	0.0519186
EGR_10626	hypothetical protein EGR_10626	31.0444	3.79527	0.700331	5.41925	5.98511e-08	6.13058e-07		EGR_03386	hemicentin	99.013	-3.83613	1.6964	-2.26134	0.0237385	0.0521766
EGR_05789	hypothetical protein EGR_05789	58.9029	3.79415	0.637162	5.95476	2.60458e-09	3.6229e-08		EGR_08539	hypothetical protein EGR_08539	194.225	-3.80801	1.23723	-3.07786	0.00208492	0.00663464
EGR_06907	Aquaporin-9	478.045	3.77784	1.04531	3.61407	0.000301427	0.00124921		EGR_01543	hypothetical protein EGR_01543	4146.31	-3.79796	0.38152	-9.95479	2.4033e-23	2.61004e-21
EGR_07721	hypothetical protein EGR_07721	440.379	3.77066	0.355119	10.618	2.45713e-26	4.00276e-24		EGR_04372	hypothetical protein EGR_04372	96.2948	-3.79591	1.49138	-2.54523	0.0109206	0.0271923
EGR_01527	Cell division control protein	339.535	3.76479	0.297335	12.6618	9.62972e-37	3.70788e-34		EGR_00254	Protein unc-80	1098.33	-3.72228	1.1627	-3.2014	0.00136763	0.0046492
EGR_00076	hypothetical protein EGR_00076	626.142	3.75368	0.389699	9.63225	5.84332e-22	5.43942e-20		EGR_07116	hypothetical protein EGR_07116	89.8481	-3.69491	1.57799	-2.34152	0.0192052	0.0437296
EGR_07923	hypothetical protein EGR_07923	322.778	3.70718	0.369204	10.041	1.00662e-23	1.23581e-21		EGR_09953	Zinc finger protein	89.3093	-3.68757	1.58773	-2.32254	0.020204	0.0455908
EGR_00442	Regulator of microtubule dynamics protein	2456.4	3.70274	0.323185	11.457	2.16821e-30	5.24769e-28		EGR_04710	hypothetical protein EGR_04710	785.556	-3.65334	1.28261	-2.84836	0.00439454	0.0125386
EGR_07175	hypothetical protein EGR_07175	9.94549	3.69501	0.911099	4.05555	5.00159e-05	0.000255848		EGR_04714	hypothetical protein EGR_04714	785.555	-3.65334	1.28182	-2.85012	0.00437025	0.0124858
EGR_10799	hypothetical protein EGR_10799	3031.45	3.64573	0.562912	6.47656	9.38394e-11	1.72807e-09		EGR_05449	hypothetical protein EGR_05449	8812.92	-3.65288	0.278147	-13.1329	2.13387e-39	1.06329e-36
EGR_05587	hypothetical protein EGR_05587	19.2735	3.62164	0.820506	4.41391	1.01521e-05	6.26812e-05		EGR_04283	Histone acetyltransferase p300	173.16	-3.64269	1.10278	-3.3032	0.000955896	0.00339087
EGR_09250	hypothetical protein EGR_09250	15170.9	3.58566	0.952789	3.76333	0.000167664	0.000747517		EGR_07481	RAC-beta serine/threonine-protein kinase	85.9097	-3.63053	1.60958	-2.25558	0.0240972	0.052828
EGR_03740	Glyceraldehyde-3-phosphate dehydrogenase	20.8834	3.55963	0.733764	4.85119	1.22723e-06	9.391e-06		EGR_01238	hypothetical protein EGR_01238	169.001	-3.60573	1.09544	-3.29159	0.000996233	0.00351629
EGR_09718	40S ribosomal protein S26	940.236	3.55074	0.30371	11.6912	1.41366e-31	3.74224e-29		EGR_03012	Neurobeachin-like protein 2	5473.32	-3.60118	0.530308	-6.79074	1.11562e-11	2.4351e-10
EGR_10336	hypothetical protein EGR_10336	43.1648	3.54031	0.851346	4.15849	3.20365e-05	0.000172964		EGR_10089	hypothetical protein EGR_10089	585.486	-3.5913	0.634771	-5.65763	1.5348e-08	1.81329e-07
EGR_06921	hypothetical protein EGR_06921	1714.08	3.48947	0.860162	4.05676	4.97578e-05	0.000254682		EGR_02289	hypothetical protein EGR_02289	80.6536	-3.53931	1.68143	-2.10494	0.0352969	0.0725489
EGR_07266	Kunitz-type serine protease inhibitor BmTI-A	507.528	3.4681	0.363329	9.54535	1.35654e-21	1.22247e-19		EGR_09034	hypothetical protein EGR_09034	396.01	-3.51218	1.4724	-2.38534	0.0170636	0.0398307
EGR_08904	Sodium/hydrogen exchanger 2	13.4029	3.42	0.772524	4.42705	9.55322e-06	5.93294e-05		EGR_03410	Krueppel-like factor 8	12811.8	-3.51005	1.19994	-2.92519	0.00344247	0.0101607
EGR_10572	hypothetical protein EGR_10572	538.355	3.41429	0.400436	8.52643	1.50933e-17	8.6389e-16		EGR_03053	hypothetical protein EGR_03053	553.154	-3.50884	0.730809	-4.80131	1.57631e-06	1.17543e-05
EGR_08444	hypothetical protein EGR_08444	86.6914	3.4137	0.833148	4.09735	4.179e-05	0.000218385		EGR_09139	hypothetical protein EGR_09139	78.7357	-3.50328	1.65005	-2.12314	0.0337421	0.0699019
EGR_07951	hypothetical protein EGR_07951	88.1308	3.40835	0.455588	7.48121	7.36422e-14	2.28828e-12		EGR_03387	Muscle M-line assembly protein unc-89	529.705	-3.44588	1.18653	-2.90415	0.00368249	0.0107939
EGR_00647	hypothetical protein EGR_00647	572.752	3.40141	0.316811	10.7364	6.8679e-27	1.16356e-24		EGR_02175	Neuropeptide Y receptor	225.823	-3.43825	0.93094	-3.69331	0.000221357	0.000955717
EGR_08453	hypothetical protein EGR_08453	175.508	3.399	0.443244	7.66847	1.74058e-14	6.1435e-13		EGR_05473	hypothetical protein EGR_05473	73.6955	-3.40679	1.53849	-2.21438	0.0268029	0.0577288
EGR_08328	hypothetical protein EGR_08328	39.7195	3.37228	0.545625	6.18058	6.38661e-10	1.00187e-08		EGR_05290	Coiled-coil domain-containing protein 39	363.941	-3.38935	0.692306	-4.89574	9.79366e-07	7.61819e-06
EGR_06210	Dynein heavy chain 3, axonemal	85.9475	3.35986	0.438921	7.65481	1.93603e-14	6.72137e-13		EGR_06306	hypothetical protein EGR_06306	289.202	-3.37945	0.865892	-3.90286	9.50646e-05	0.000452666
EGR_10439	hypothetical protein EGR_10439	101.021	3.35432	0.721768	4.64736	3.36211e-06	2.33064e-05		EGR_01117	Fibronectin type-III domain-containing protein 3A	2950.54	-3.37287	0.487945	-6.91239	4.76562e-12	1.097e-10
EGR_06395	hypothetical protein EGR_06395	12.6938	3.30625	0.926105	3.57006	0.000356903	0.00144105		EGR_01728	hypothetical protein EGR_01728	214.465	-3.36323	1.38443	-2.42932	0.0151271	0.0359344
EGR_04524	hypothetical protein EGR_04524	80.1554	3.30355	0.64124	5.15181	2.57978e-07	2.27165e-06		EGR_02343	hypothetical protein EGR_02343	70.9302	-3.35188	1.51794	-2.20818	0.027232	0.0585192
EGR_00641	hypothetical protein EGR_00641	571.704	3.28339	0.327059	10.0391	1.02564e-23	1.24117e-21		EGR_07698	Protocadherin-8	494.408	-3.34575	0.77835	-4.29852	1.71944e-05	9.98313e-05
EGR_02296	Kelch-like protein	16.8381	3.25734	0.892006	3.6517	0.00026051	0.00110174		EGR_04902	hypothetical protein EGR_04902	351.587	-3.33922	0.729434	-4.57782	4.69842e-06	3.15125e-05
EGR_07753	Heat shock cognate protein	9.09703	3.24887	1.05186	3.08869	0.00201044	0.00643872		EGR_10747	hypothetical protein EGR_10747	421.725	-3.33884	0.925574	-3.60732	0.000309379	0.00127654
EGR_08647	hypothetical protein EGR_08647	130.235	3.21753	0.845828	3.804	0.000142377	0.000650511		EGR_08977	hypothetical protein EGR_08977	5162.78	-3.32779	0.374651	-8.88236	6.54583e-19	4.33201e-17
EGR_07018	Peptidyl-prolyl cis-trans isomerase FKBP4	146.493	3.20902	0.423736	7.57316	3.64262e-14	1.21963e-12		EGR_09338	Ubiquitin hydrolase	417.89	-3.32519	0.863832	-3.84935	0.00011843	0.000550615
EGR_00981	Epidermal retinol dehydrogenase	1405.65	3.18192	0.193257	16.4647	6.57802e-61	1.11445e-57		EGR_02030	hypothetical protein EGR_02030	10554.1	-3.32083	0.551536	-6.02107	1.73272e-09	2.492e-08
EGR_09182	Sodium/glucose cotransporter	101.208	3.15275	0.584427	5.3946	6.86757e-08	6.8928e-07		EGR_03589	Plectin-1	1930.27	-3.31039	1.1819	-2.80091	0.00509589	0.0142372
EGR_07104	Ras-related protein ced-10	97.3291	3.14702	0.346287	9.08792	1.00956e-19	7.37239e-18		EGR_11291	hypothetical protein EGR_11291	275.316	-3.30791	0.805032	-4.10905	3.97298e-05	0.000208779
EGR_06195	hypothetical protein EGR_06195	16.2471	3.1412	0.780376	4.02523	5.69194e-05	0.000287003		EGR_08116	hypothetical protein EGR_08116	22656	-3.30439	0.267064	-12.373	3.65774e-35	1.19172e-32
EGR_08443	Tegument antigen	1056.61	3.13614	0.654011	4.79524	1.62482e-06	1.20872e-05		EGR_05573	Cytoplasmic dynein 1 light intermediate chain	8454.54	-3.29433	0.267963	-12.294	9.76106e-35	3.06244e-32
EGR_06813	hypothetical protein EGR_06813	29.9049	3.13448	0.801447	3.91103	9.19028e-05	0.000440084		EGR_04371	hypothetical protein EGR_04371	68.0951	-3.29283	1.47928	-2.22597	0.0260162	0.056292
EGR_10964	hypothetical protein EGR_10964	197.326	3.13091	0.368263	8.50183	1.86623e-17	1.05392e-15		EGR_03016	LIM/homeobox protein Lhx9	203.503	-3.28677	1.02676	-3.20111	0.00136901	0.00465178
EGR_05518	Clavesin-2	357.352	3.10638	0.548739	5.66094	1.50543e-08	1.78107e-07		EGR_06478	ADAMTS5 peptidase (M12 family)	135.566	-3.28582	1.27356	-2.58003	0.00987904	0.0249733
EGR_01167	hypothetical protein EGR_01167	663.92	3.10621	0.329819	9.4179	4.60188e-21	3.78471e-19		EGR_02672	hypothetical protein EGR_02672	2505.35	-3.28426	0.40413	-8.12674	4.41005e-16	1.93563e-14
EGR_08107	Calreticulin	991.929	3.10057	0.351055	8.83214	1.02689e-18	6.54041e-17		EGR_04547	hypothetical protein EGR_04547	330.716	-3.25011	1.20282	-2.70206	0.00689106	0.0183451
EGR_06906	hypothetical protein EGR_06906	15.1665	3.09916	0.876928	3.53411	0.000409158	0.00161885		EGR_03799	hypothetical protein EGR_03799	66.1356	-3.24953	1.61452	-2.01269	0.0441476	0.086769
EGR_08753	Dynein light chain Tctex-type	26.2406	3.09351	0.786941	3.93106	8.45737e-05	0.000406828		EGR_05201	Two pore calcium channel protein 2	65.5483	-3.23663	1.55698	-2.07879	0.0376364	0.076254
EGR_00568	EF-hand calcium-binding domain-containing protein	64.0185	3.07634	0.522439	5.88842	3.899e-09	5.185e-08		EGR_11169	hypothetical protein EGR_11169	2417.53	-3.23233	0.338107	-9.56008	1.17664e-21	1.07176e-19
EGR_03155	DAZ-associated protein	25.0979	3.06847	0.690519	4.44371	8.8419e-06	5.52629e-05		EGR_04715	hypothetical protein EGR_04715	13702.1	-3.23033	0.35926	-8.99162	2.43621e-19	1.70555e-17
EGR_06337	Heat shock cognate protein	47.5332	3.06484	0.612394	5.00469	5.59526e-07	4.59277e-06		EGR_03011	hypothetical protein EGR_03011	3000.14	-3.2297	0.455101	-7.09667	1.27799e-12	3.13604e-11
EGR_06091	N-acetylglucosaminyl-phosphatidylinositol de-N-acetylase	87.2302	3.04923	0.630263	4.83803	1.31133e-06	9.97149e-06		EGR_04643	WD repeat and FYVE domain-containing protein 3	780.263	-3.22529	1.02606	-3.14337	0.00167015	0.00549858
EGR_06166	Dynein light chain 1, cytoplasmic	14.1354	3.03595	0.964226	3.14859	0.0016406	0.00542661		EGR_01605	Serine/threonine-protein phosphatase 6 regulatory ankyrin repeat subunit C	128.355	-3.2063	1.10985	-2.88896	0.00386521	0.0112615
EGR_11143	hypothetical protein EGR_11143	151.287	3.03585	0.674242	4.50261	6.71241e-06	4.3306e-05		EGR_01913	purine nucleoside phosphorylase 5a	127.478	-3.19585	1.11021	-2.8786	0.00399445	0.011582
EGR_00040	hypothetical protein EGR_00040	257.037	3.02634	0.375319	8.06337	7.42176e-16	3.11236e-14		EGR_08786	hypothetical protein EGR_08786	2672.7	-3.19385	0.327008	-9.76689	1.56171e-22	1.55638e-20
EGR_09811	hypothetical protein EGR_09811	438.361	3.01331	0.419996	7.17463	7.25051e-13	1.85556e-11		EGR_02468	hypothetical protein EGR_02468	438.501	-3.17071	0.673811	-4.70563	2.53088e-06	1.79225e-05
EGR_04394	Thymidine phosphorylase	216.203	3.00699	0.425964	7.05926	1.67396e-12	4.07476e-11		EGR_02050	Disorganized muscle protein	749.642	-3.16698	1.2705	-2.4927	0.0126775	0.0308595
EGR_09860	thymidine kinase	73.2052	3.00094	0.604813	4.96177	6.9854e-07	5.6571e-06		EGR_04355	hypothetical protein EGR_04355	624.491	-3.16643	0.521841	-6.06782	1.2966e-09	1.94055e-08
EGR_10381	hypothetical protein EGR_10381	865.626	2.97231	0.265963	11.1756	5.36588e-29	1.0101e-26		EGR_05731	Hairy/enhancer-of-split related with YRPW motif protein	184.865	-3.14694	1.03637	-3.0365	0.00239345	0.00749258
EGR_05995	hypothetical protein EGR_05995	646.576	2.9716	0.300141	9.90067	4.13485e-23	4.37829e-21		EGR_07364	Transient receptor potential cation channel subfamily M member	184.589	-3.146	0.890978	-3.53096	0.000414062	0.00163444
EGR_00508	Glycerate kinase	276.716	2.96496	0.352398	8.41367	3.97387e-17	2.13055e-15		EGR_01005	hypothetical protein EGR_01005	121.586	-3.12733	1.32051	-2.36827	0.0178713	0.0413967
EGR_05374	Aromatic-L-amino-acid decarboxylase	768.063	2.96408	0.476609	6.2191	5.00028e-10	8.04433e-09		EGR_10652	Histone H2A, embryonic	60.7182	-3.12484	1.5623	-2.00015	0.0454836	0.0889409
EGR_10658	Histone H2A type 2-B	70.2734	2.95408	0.571573	5.16834	2.36185e-07	2.0928e-06		EGR_00488	hypothetical protein EGR_00488	302.856	-3.1225	0.732436	-4.26317	2.01547e-05	0.000114738
EGR_00269	hypothetical protein EGR_00269	85.1362	2.94868	0.408715	7.21452	5.41234e-13	1.42385e-11		EGR_09768	Adenylate kinase domain-containing protein	180.858	-3.11518	1.0863	-2.8677	0.00413465	0.0119253
EGR_09929	GDP-mannose 4,6 dehydratase	1897.32	2.93872	0.235374	12.4853	8.97657e-36	3.04162e-33		EGR_09224	hypothetical protein EGR_09224	59.2509	-3.08892	1.5217	-2.02992	0.042365	0.0840061
EGR_10759	hypothetical protein EGR_10759	146.41	2.92982	0.40198	7.28848	3.13475e-13	8.5384e-12		EGR_08161	hypothetical protein EGR_08161	58.5895	-3.07131	1.51013	-2.03381	0.0419708	0.0834001
EGR_00203	ATP-dependent DNA helicase PIF1	844.188	2.92585	0.358837	8.1537	3.5297e-16	1.58201e-14		EGR_02954	Cytoplasmic dynein 2 heavy chain	233.55	-3.0686	1.13822	-2.69595	0.00701879	0.0186208
EGR_09063	hypothetical protein EGR_09063	37.0175	2.92446	0.556481	5.25528	1.478e-07	1.37735e-06		EGR_03250	Potassium/sodium hyperpolarization-activated cyclic nucleotide-gated channel 4	5880.13	-3.06432	0.31774	-9.64412	5.20557e-22	4.89959e-20
EGR_03608	Cornifelin	344.913	2.91673	0.482976	6.03908	1.55e-09	2.27557e-08		EGR_07381	Calcium-activated potassium channel subunit alpha-1	116.253	-3.06212	1.18546	-2.58306	0.00979279	0.024807
EGR_00236	tRNA-specific adenosine deaminase	1378.38	2.87081	0.186527	15.3909	1.88452e-53	2.28054e-50		EGR_09403	hypothetical protein EGR_09403	457.422	-3.03797	1.73992	-1.74604	0.0808037	0.143079
EGR_11191	hypothetical protein EGR_11191	1840.51	2.83862	0.590232	4.80934	1.51433e-06	1.13722e-05		EGR_10724	hypothetical protein EGR_10724	338.096	-3.01673	0.681976	-4.42351	9.71108e-06	6.01775e-05
EGR_06605	hypothetical protein EGR_06605	18.4499	2.83857	0.78309	3.62483	0.000289156	0.00120425		EGR_04536	hypothetical protein EGR_04536	112.244	-3.01086	1.29303	-2.32853	0.0198839	0.0450364
EGR_11313	hypothetical protein EGR_11313	2685.82	2.83504	0.946571	2.99506	0.00274386	0.00838199		EGR_00490	BEL1-like homeodomain protein	279.715	-3.00632	0.719371	-4.1791	2.92668e-05	0.000160051
EGR_04337	DNA-directed RNA polymerase III subunit RPC8	714.034	2.83145	0.199829	14.1694	1.41796e-45	1.20115e-42		EGR_03185	Collagen alpha-1(XXVII) chain	14227.1	-2.98526	0.413768	-7.21481	5.40083e-13	1.42385e-11
EGR_02302	hypothetical protein EGR_02302	38.6748	2.82509	0.533351	5.29686	1.17808e-07	1.1213e-06		EGR_07320	C2 domain-containing protein 3	1299.52	-2.95863	0.58226	-5.0813	3.74867e-07	3.18186e-06
EGR_10212	Arginyl-tRNA--protein transferase	837.731	2.82261	0.301607	9.35856	8.08306e-21	6.52111e-19		EGR_00253	Protein unc-80	10313.2	-2.95458	0.384744	-7.67934	1.59915e-14	5.66796e-13
EGR_02989	hypothetical protein EGR_02989	285.809	2.81607	0.388389	7.25063	4.14845e-13	1.11207e-11		EGR_09787	hypothetical protein EGR_09787	322.602	-2.94839	0.988175	-2.98367	0.00284817	0.0086507
EGR_05446	hypothetical protein EGR_05446	45.0665	2.81165	0.722571	3.89117	9.97628e-05	0.000472646		EGR_08206	hypothetical protein EGR_08206	214.435	-2.94388	0.85026	-3.46232	0.000535534	0.00205179
EGR_01469	Centrin-2	1050.97	2.80997	0.293036	9.58918	8.87889e-22	8.17533e-20		EGR_07577	hypothetical protein EGR_07577	107.118	-2.94186	1.05299	-2.7938	0.0052092	0.0144917
EGR_11043	Tetraspanin-1	167.666	2.79685	0.383344	7.29593	2.96613e-13	8.18441e-12		EGR_08142	hypothetical protein EGR_08142	799.245	-2.93523	0.696379	-4.21498	2.49795e-05	0.00013912
EGR_11042	Tetraspanin-6	177.251	2.79427	0.380165	7.35016	1.97976e-13	5.60887e-12		EGR_00430	Leucine-rich repeat-containing protein	213.001	-2.93403	0.863257	-3.39879	0.000676835	0.00252132
EGR_09272	TATA box-binding protein-like protein 2	1431.37	2.77683	0.254978	10.8905	1.27985e-27	2.35688e-25		EGR_09265	hypothetical protein EGR_09265	210.99	-2.92071	0.889308	-3.28424	0.00102257	0.00359574
EGR_09599	hypothetical protein EGR_09599	402.3	2.77089	0.291371	9.50983	1.90966e-21	1.65069e-19		EGR_06008	Alpha-tocopherol transfer protein-like protein	1366.86	-2.91563	0.445304	-6.5475	5.8507e-11	1.12056e-09
EGR_06281	hypothetical protein EGR_06281	1135.9	2.74832	0.345339	7.95832	1.74398e-15	7.00154e-14		EGR_02967	hypothetical protein EGR_02967	9027.62	-2.89636	0.291751	-9.9275	3.16087e-23	3.38933e-21
EGR_10326	hypothetical protein EGR_10326	1142.04	2.72335	0.429731	6.33734	2.33768e-10	3.95259e-09		EGR_06286	hypothetical protein EGR_06286	51.5846	-2.88742	1.61404	-1.78894	0.0736238	0.132639
EGR_11132	hypothetical protein EGR_11132	84.8185	2.70645	0.488356	5.54197	2.99082e-08	3.3292e-07		EGR_09035	hypothetical protein EGR_09035	2571.03	-2.88329	0.860349	-3.35131	0.000804312	0.00291916
EGR_03662	Tetraspanin-7	140.284	2.70513	0.424163	6.37756	1.79926e-10	3.12968e-09		EGR_04716	Histone H1.4	2957.07	-2.87084	0.56444	-5.08617	3.65359e-07	3.11183e-06
EGR_07039	hypothetical protein EGR_07039	19.6283	2.70069	0.798629	3.38166	0.000720486	0.00265514		EGR_11280	Poly	202.17	-2.85775	0.841116	-3.39757	0.000679877	0.00253042
EGR_07696	hypothetical protein EGR_07696	261.504	2.6869	0.501302	5.35984	8.32937e-08	8.1854e-07		EGR_07929	Heterogeneous nuclear ribonucleoprotein A1	452.29	-2.84995	0.520306	-5.47745	4.31494e-08	4.61513e-07
EGR_07242	Trypsin inhibitor	869.331	2.67598	0.491162	5.44825	5.08673e-08	5.32629e-07		EGR_10732	Deoxynucleoside kinase	150.587	-2.84897	0.9207	-3.09435	0.00197246	0.00633144
EGR_10442	hypothetical protein EGR_10442	803.788	2.66047	0.476665	5.58141	2.38572e-08	2.72364e-07		EGR_10425	Heat shock protein	150.566	-2.84825	0.951649	-2.99296	0.00276283	0.00842475
EGR_00761	E3 ubiquitin-protein ligase CBL-B	320.284	2.65553	0.483515	5.49214	3.97102e-08	4.2961e-07		EGR_04934	RecQ-mediated genome instability protein	848.636	-2.84012	0.519671	-5.46523	4.62305e-08	4.9075e-07
EGR_08267	Alkaline phosphatase	631.551	2.65193	0.360696	7.35227	1.94868e-13	5.57679e-12		EGR_01726	hypothetical protein EGR_01726	49.6939	-2.83366	1.74416	-1.62466	0.104236	0.176244
EGR_10292	Heart- and neural crest derivatives-expressed protein	35.0896	2.64868	0.689037	3.84403	0.00012103	0.000561472		EGR_07438	hypothetical protein EGR_07438	99.3316	-2.83217	1.11149	-2.54809	0.0108313	0.0270098
EGR_05661	Solute carrier family 28 member 3	913.941	2.64795	0.38768	6.83023	8.47761e-12	1.87503e-10		EGR_00245	Neuroglian	1191.07	-2.83155	0.651642	-4.34525	1.39117e-05	8.30484e-05
EGR_04997	hypothetical protein EGR_04997	98.7963	2.64745	0.555321	4.76742	1.86599e-06	1.36974e-05		EGR_07380	Calcium-activated potassium channel slo-1	396.394	-2.82913	0.598643	-4.72591	2.29089e-06	1.64878e-05
EGR_02823	Pyridoxine-5\\'-phosphate oxidase	335.94	2.63961	0.415305	6.35583	2.073e-10	3.54755e-09		EGR_08188	Enkurin	99.0746	-2.8288	1.18721	-2.38274	0.0171845	0.0400468
EGR_01143	Sodium- and chloride-dependent GABA transporter	28.6259	2.63707	0.701306	3.76023	0.000169757	0.00075605		EGR_08118	Nipped-B-like protein	346.115	-2.82614	1.21905	-2.31831	0.0204323	0.046008
EGR_05989	Thymidylate kinase	534.884	2.63685	0.259478	10.1621	2.92645e-24	3.81384e-22		EGR_05883	DNA repair protein RAD51	244.501	-2.80999	0.692019	-4.06056	4.89548e-05	0.000251027
EGR_02267	Dynein light chain LC6, flagellar outer arm	8.42498	2.63555	1.07114	2.46052	0.0138737	0.0332835		EGR_07766	hypothetical protein EGR_07766	1221.05	-2.80822	1.07133	-2.62125	0.00876085	0.022523
EGR_05146	hypothetical protein EGR_05146	463.218	2.60996	0.193087	13.517	1.24116e-41	6.57116e-39		EGR_06999	Protocadherin Fat 4	437.281	-2.8004	0.533669	-5.24745	1.54219e-07	1.43245e-06
EGR_02183	hypothetical protein EGR_02183	225.896	2.59978	0.431763	6.02132	1.73002e-09	2.492e-08		EGR_06312	hypothetical protein EGR_06312	96.4179	-2.78946	1.25298	-2.22626	0.0259965	0.0562651
EGR_04811	Serpin B9	337.478	2.59735	0.64408	4.03265	5.51516e-05	0.000279252		EGR_00465	Potassium voltage-gated channel subfamily H member 8	818.743	-2.78769	0.528916	-5.27058	1.35993e-07	1.27716e-06
EGR_02123	hypothetical protein EGR_02123	17.1171	2.59607	0.92871	2.79535	0.00518439	0.0144464		EGR_04350	NEDD8-conjugating enzyme Ubc12	47.8827	-2.77927	1.5206	-1.82775	0.0675878	0.123765
EGR_08680	hypothetical protein EGR_08680	394.675	2.59356	0.266629	9.72724	2.30767e-22	2.2214e-20		EGR_06033	hypothetical protein EGR_06033	47.8596	-2.77846	1.64048	-1.69369	0.0903248	0.156717
EGR_10389	Histone H2A	25.7893	2.58666	0.729326	3.54664	0.000390177	0.0015524		EGR_01655	hypothetical protein EGR_01655	47.8318	-2.77764	1.64653	-1.68696	0.0916103	0.158535
EGR_07183	hypothetical protein EGR_07183	389.096	2.58642	0.222933	11.6018	4.03585e-31	1.03599e-28		EGR_05941	Homeobox protein Meis1	1335.23	-2.77332	0.368503	-7.5259	5.23585e-14	1.69286e-12
EGR_02264	Dynein light chain 1, cytoplasmic	711.478	2.58488	0.257946	10.021	1.23258e-23	1.45017e-21		EGR_01509	twik family of potassium channels-related protein	237.552	-2.76764	0.747714	-3.70146	0.000214359	0.000929578
EGR_10237	hypothetical protein EGR_10237	652.23	2.57605	0.225061	11.446	2.4629e-30	5.63871e-28		EGR_05326	hypothetical protein EGR_05326	47.4112	-2.76474	1.59268	-1.7359	0.0825815	0.145709
EGR_09847	Estradiol 17 beta-dehydrogenase	472.626	2.56603	0.392152	6.54347	6.01078e-11	1.14421e-09		EGR_03827	Neutral amino acid transporter A	94.7909	-2.76409	1.10005	-2.5127	0.0119811	0.0294141
EGR_01062	Calcium-binding protein	2594.85	2.55887	0.237975	10.7527	5.75616e-27	9.9511e-25		EGR_06479	A disintegrin and metalloproteinase with thrombospondin motifs	1367.6	-2.75698	0.528685	-5.21479	1.84023e-07	1.66902e-06
EGR_08356	Leucine-rich repeat-containing protein 9	340.214	2.55788	0.36924	6.92741	4.28604e-12	1.00019e-10		EGR_09161	hypothetical protein EGR_09161	10448.2	-2.75406	1.03494	-2.66109	0.00778882	0.0203891
EGR_07310	hypothetical protein EGR_07310	788.019	2.55445	0.294373	8.67757	4.0431e-18	2.42901e-16		EGR_10134	hypothetical protein EGR_10134	328.75	-2.75098	0.623321	-4.41342	1.01752e-05	6.26947e-05
EGR_07023	hypothetical protein EGR_07023	57.95	2.54522	0.53855	4.72607	2.28906e-06	1.64878e-05		EGR_01429	hypothetical protein EGR_01429	233.923	-2.74583	0.728667	-3.76829	0.000164367	0.000735141
EGR_09113	Histone H3-like centromeric protein cnp1	108.784	2.54386	0.473148	5.37647	7.59622e-08	7.51724e-07		EGR_05207	hypothetical protein EGR_05207	140.137	-2.74287	0.913424	-3.00284	0.00267472	0.00820035
EGR_00041	hypothetical protein EGR_00041	540.871	2.54377	0.385244	6.603	4.02907e-11	7.88227e-10		EGR_00246	hypothetical protein EGR_00246	466.757	-2.74195	0.692028	-3.9622	7.42637e-05	0.000362169
EGR_10875	hypothetical protein EGR_10875	432.239	2.54205	0.288797	8.80219	1.34172e-18	8.48187e-17		EGR_03327	Dynein heavy chain 5, axonemal	1440.4	-2.73534	0.516286	-5.2981	1.17012e-07	1.11497e-06
EGR_00589	Heat shock protein beta-11	26.4094	2.5369	0.593541	4.27418	1.9184e-05	0.000109728		EGR_00646	hypothetical protein EGR_00646	137.766	-2.71791	1.01537	-2.67677	0.0074336	0.0195681
EGR_05555	hypothetical protein EGR_05555	215.139	2.53503	0.477623	5.30758	1.11089e-07	1.06527e-06		EGR_00556	hypothetical protein EGR_00556	320.996	-2.71642	0.577077	-4.70721	2.51132e-06	1.78169e-05
EGR_00872	N-acetyltransferase 9-like protein	922.549	2.52196	0.258204	9.76735	1.55467e-22	1.55638e-20		EGR_09809	hypothetical protein EGR_09809	685.76	-2.71155	0.516733	-5.24749	1.54183e-07	1.43245e-06
EGR_07856	hypothetical protein EGR_07856	488.284	2.52064	0.283085	8.90417	5.37876e-19	3.58767e-17		EGR_03837	MutS protein	271.347	-2.69584	1.36055	-1.98144	0.0475422	0.0924753
EGR_09992	hypothetical protein EGR_09992	175.781	2.51935	0.318168	7.9183	2.40778e-15	9.53099e-14		EGR_07903	Fibroblast growth factor receptor-like protein	1398.32	-2.69202	0.42631	-6.3147	2.70687e-10	4.54057e-09
EGR_00007	hypothetical protein EGR_00007	78.1537	2.51849	0.624807	4.03082	5.55815e-05	0.000280925		EGR_02397	hypothetical protein EGR_02397	179.723	-2.68613	0.940336	-2.85656	0.00428257	0.0122757
EGR_02515	Endophilin-B1	464.851	2.48087	0.42267	5.86954	4.37018e-09	5.76632e-08		EGR_04469	E3 ubiquitin-protein ligase HUWE1	359.061	-2.68474	1.36342	-1.96912	0.0489392	0.0950399
EGR_04651	hypothetical protein EGR_04651	30.825	2.47514	0.656302	3.77135	0.000162368	0.000727352		EGR_08496	hypothetical protein EGR_08496	179.465	-2.68441	1.16463	-2.30496	0.021169	0.0473773
EGR_02682	hypothetical protein EGR_02682	750.458	2.47107	0.216948	11.3902	4.68078e-30	9.91273e-28		EGR_02303	hypothetical protein EGR_02303	44.7632	-2.67985	1.53924	-1.74102	0.0816797	0.144358
EGR_04649	Dynein light chain 1, cytoplasmic	181.972	2.46766	0.315658	7.8175	5.3881e-15	2.00187e-13		EGR_07163	Receptor tyrosine-protein kinase erbB-4	1428.58	-2.67693	0.879485	-3.04374	0.00233655	0.00733342
EGR_08043	hypothetical protein EGR_08043	207.949	2.46284	0.278262	8.85081	8.68866e-19	5.66167e-17		EGR_10531	Kinesin-associated protein	44.19	-2.66341	1.49904	-1.77674	0.0756106	0.135383
EGR_11274	hypothetical protein EGR_11274	115.095	2.45898	0.551938	4.45518	8.38233e-06	5.26756e-05		EGR_09213	Dynein heavy chain 5, axonemal	2119.46	-2.66085	0.562821	-4.7277	2.27078e-06	1.63709e-05
EGR_00969	Fructose-bisphosphate aldolase	12.8862	2.44298	0.91765	2.66222	0.0077628	0.0203335		EGR_06527	Glypican-1	353.094	-2.66003	0.624628	-4.25858	2.05731e-05	0.000116806
EGR_00265	hypothetical protein EGR_00265	16.6831	2.43271	0.944764	2.57494	0.0100257	0.0253139		EGR_00083	Potassium channel subfamily K member	132.157	-2.65654	0.894099	-2.9712	0.00296642	0.00895847
EGR_08839	Phosphoglucomutase-2	1046.82	2.42286	0.268151	9.03542	1.6337e-19	1.17281e-17		EGR_01115	hypothetical protein EGR_01115	87.5276	-2.64774	1.21147	-2.18556	0.0288478	0.0613069
EGR_08728	hypothetical protein EGR_08728	57.7543	2.41948	1.10069	2.19814	0.027939	0.0597353		EGR_05111	hypothetical protein EGR_05111	43.4092	-2.63546	1.62502	-1.6218	0.104846	0.176923
EGR_10844	hypothetical protein EGR_10844	331.719	2.41827	1.08625	2.22625	0.0259971	0.0562651		EGR_07459	hypothetical protein EGR_07459	129.702	-2.6298	0.94768	-2.77498	0.00552046	0.0151981
EGR_05620	2-amino-3-ketobutyrate coenzyme A ligase	6018.25	2.41662	0.357517	6.75945	1.38521e-11	2.94171e-10		EGR_11271	hypothetical protein EGR_11271	387.448	-2.62378	0.759411	-3.45501	0.000550265	0.00209968
EGR_00418	Signal recognition particle receptor subunit beta	780.127	2.40505	0.18732	12.8392	9.88527e-38	4.40727e-35		EGR_01782	hypothetical protein EGR_01782	42.8304	-2.6163	1.53586	-1.70348	0.0884778	0.153995
EGR_10770	hypothetical protein EGR_10770	16.9156	2.40305	0.930742	2.58187	0.00982673	0.0248707		EGR_03941	Amiloride-sensitive amine oxidase	3637.76	-2.61519	0.440836	-5.93234	2.98642e-09	4.11349e-08
EGR_00439	putative phosphoglycerate mutase	120.258	2.40143	0.391013	6.14156	8.17134e-10	1.26313e-08		EGR_09490	Spondin-1	5986.26	-2.61389	0.42043	-6.21719	5.0615e-10	8.12045e-09
EGR_08771	hypothetical protein EGR_08771	1669.75	2.39957	0.367905	6.52225	6.92625e-11	1.30673e-09		EGR_07711	hypothetical protein EGR_07711	2640.44	-2.60795	0.445138	-5.85873	4.66421e-09	6.12566e-08
EGR_05788	putative glucosamine 6-phosphate N-acetyltransferase	395.011	2.39909	0.268901	8.92184	4.58597e-19	3.10782e-17		EGR_02574	Cyclin-G2	9983.93	-2.60446	0.307753	-8.46283	2.60956e-17	1.43543e-15
EGR_02243	hypothetical protein EGR_02243	205.562	2.3937	0.347837	6.88167	5.91548e-12	1.34343e-10		EGR_04084	hypothetical protein EGR_04084	84.8995	-2.6035	1.06454	-2.44566	0.0144587	0.0344528
EGR_09218	Glutathione S-transferase	492.53	2.38403	0.36567	6.51962	7.04839e-11	1.32388e-09		EGR_05434	hypothetical protein EGR_05434	84.1221	-2.59009	1.1553	-2.24192	0.0249667	0.0543823
EGR_04534	Heat shock cognate protein	221.879	2.38195	1.24888	1.90728	0.0564849	0.107274		EGR_09214	hypothetical protein EGR_09214	42.0078	-2.5895	1.5241	-1.69904	0.089312	0.155097
EGR_11006	hypothetical protein EGR_11006	565.574	2.38007	0.453839	5.2443	1.56873e-07	1.44915e-06		EGR_04727	Delta-like protein D	1340.66	-2.58404	0.380621	-6.78902	1.12894e-11	2.45211e-10
EGR_08861	Neuropeptide S receptor	197.794	2.37594	0.55924	4.24852	2.15192e-05	0.000121688		EGR_09926	Plectin-1	752.742	-2.58137	0.931594	-2.77092	0.0055898	0.0153588
EGR_04618	hypothetical protein EGR_04618	15.2663	2.37162	0.883442	2.68452	0.0072633	0.0191794		EGR_09605	Vacuolar protein sorting-associated protein	208.065	-2.57417	1.32823	-1.93805	0.0526174	0.100956
EGR_09862	Deoxynucleoside kinase	284.972	2.36466	0.467633	5.05666	4.26657e-07	3.58553e-06		EGR_09713	hypothetical protein EGR_09713	415.333	-2.57131	1.43164	-1.79606	0.0724843	0.130948
EGR_02727	Eukaryotic translation initiation factor 3 subunit E	2092.18	2.36449	0.187247	12.6277	1.48601e-36	5.47303e-34		EGR_03055	hypothetical protein EGR_03055	4605.28	-2.56977	0.401179	-6.40555	1.49825e-10	2.65515e-09
EGR_00432	N-acetylated-alpha-linked acidic dipeptidase	1061.59	2.36053	0.296004	7.97466	1.52797e-15	6.16353e-14		EGR_03801	hypothetical protein EGR_03801	82.8733	-2.56887	1.09066	-2.35534	0.0185058	0.0425135
EGR_02285	Sperm flagellar protein	807.043	2.35981	0.30332	7.77991	7.25746e-15	2.63854e-13		EGR_09633	Rhophilin-2-B	536.663	-2.56249	0.516287	-4.9633	6.93053e-07	5.62425e-06
EGR_04368	3-oxo-5-alpha-steroid 4-dehydrogenase 3	841.813	2.34979	0.28672	8.19543	2.49703e-16	1.16222e-14		EGR_09631	Rhophilin-2-B	451.145	-2.55292	0.547508	-4.6628	3.11932e-06	2.17659e-05
EGR_08972	Zinc finger protein	339.286	2.34753	0.436912	5.373	7.74357e-08	7.65411e-07		EGR_05380	hypothetical protein EGR_05380	40.7731	-2.54315	1.5829	-1.60665	0.108132	0.181515
EGR_08452	hypothetical protein EGR_08452	445.387	2.33858	0.362012	6.45996	1.04732e-10	1.89976e-09		EGR_03350	hypothetical protein EGR_03350	40.6134	-2.53832	1.6891	-1.50277	0.132899	0.213908
EGR_00560	hypothetical protein EGR_00560	15.5319	2.33426	0.887335	2.63064	0.00852249	0.0219769		EGR_06424	hypothetical protein EGR_06424	40.3207	-2.52577	1.50718	-1.67582	0.0937732	0.16175
EGR_06814	hypothetical protein EGR_06814	485.203	2.33421	0.406857	5.73717	9.62708e-09	1.18056e-07		EGR_02699	Cathepsin L1	3051.46	-2.52181	0.311296	-8.10101	5.45026e-16	2.36765e-14
EGR_05834	Kelch-like protein 20	262.328	2.33224	0.450631	5.17549	2.27314e-07	2.03029e-06		EGR_04998	Hydrocephalus-inducing protein	4511.92	-2.51367	0.414689	-6.06158	1.34795e-09	2.00676e-08
EGR_00154	Intraflagellar transport protein	1181.61	2.33147	0.411625	5.66407	1.47824e-08	1.75135e-07		EGR_09047	Ryanodine receptor 44F	6181.07	-2.51182	1.14127	-2.2009	0.0277431	0.0594516
EGR_08851	hypothetical protein EGR_08851	5365.33	2.32872	0.216291	10.7666	4.94972e-27	8.73522e-25		EGR_08029	hypothetical protein EGR_08029	1313.9	-2.5095	0.458866	-5.46891	4.52812e-08	4.81881e-07
EGR_00429	hypothetical protein EGR_00429	44.7388	2.32817	0.509894	4.56599	4.97145e-06	3.31339e-05		EGR_11172	Histone H2A	1351.58	-2.5071	0.435747	-5.75356	8.7383e-09	1.0866e-07
EGR_00790	hypothetical protein EGR_00790	7.79078	2.32468	1.06263	2.18767	0.028694	0.0610566		EGR_09581	hypothetical protein EGR_09581	2421.93	-2.50541	0.467549	-5.3586	8.38689e-08	8.23237e-07
EGR_09251	Homeobox protein EgHBX3	200.896	2.32448	0.643237	3.61372	0.000301837	0.00124969		EGR_04953	Discoidin domain-containing receptor 2	3760.9	-2.50119	0.22117	-11.3089	1.18585e-29	2.39174e-27
EGR_10082	Receptor-type tyrosine-protein phosphatase beta	476.976	2.3196	0.238183	9.73874	2.06103e-22	2.00678e-20		EGR_01845	hypothetical protein EGR_01845	39.5444	-2.49857	1.62688	-1.53581	0.124586	0.203073
EGR_00681	hypothetical protein EGR_00681	17.5989	2.31783	0.754986	3.07004	0.00214032	0.00678795		EGR_09134	hypothetical protein EGR_09134	1342.48	-2.49727	0.565831	-4.41346	1.01734e-05	6.26947e-05
EGR_09176	hypothetical protein EGR_09176	926.456	2.30255	1.04271	2.20823	0.0272282	0.0585192		EGR_07372	hypothetical protein EGR_07372	354.569	-2.49405	1.31441	-1.89747	0.057766	0.109178
EGR_04903	Heat shock cognate protein	3120.26	2.29747	0.420289	5.46641	4.59249e-08	4.88117e-07		EGR_01931	hypothetical protein EGR_01931	39.3798	-2.49365	1.98585	-1.25571	0.20922	0.307638
EGR_04218	hypothetical protein EGR_04218	67.1322	2.29733	0.867397	2.64853	0.00808428	0.0209874		EGR_05358	hypothetical protein EGR_05358	1332.66	-2.48666	0.312655	-7.95337	1.81509e-15	7.25267e-14
EGR_10845	hypothetical protein EGR_10845	495.932	2.28972	1.02466	2.23461	0.0254433	0.0552641		EGR_09961	Transient receptor potential channel	470.093	-2.48575	0.843607	-2.94657	0.0032132	0.00958755
EGR_07181	Sodium-dependent phosphate transporter 2	1118.57	2.28659	0.274154	8.34055	7.39484e-17	3.79646e-15		EGR_06211	Dynein heavy chain 7, axonemal	311.902	-2.4788	1.09989	-2.25368	0.0242165	0.0530513
EGR_08236	hypothetical protein EGR_08236	13.9367	2.28179	1.11137	2.05313	0.0400597	0.0802994		EGR_04250	hypothetical protein EGR_04250	233.204	-2.47418	0.857252	-2.88618	0.00389954	0.0113477
EGR_07079	Sulfide:quinone oxidoreductase	390.755	2.27901	0.307834	7.40338	1.32756e-13	3.87786e-12		EGR_09133	Forkhead box protein K1	1632.23	-2.47402	0.513628	-4.81677	1.45903e-06	1.10057e-05
EGR_04286	Zinc transporter ZIP13	718.224	2.27825	0.244445	9.32011	1.16223e-20	9.20119e-19		EGR_10075	Solute carrier organic anion transporter family member 5A1	271.989	-2.47343	0.615381	-4.01935	5.83601e-05	0.000293568
EGR_10334	hypothetical protein EGR_10334	2965.19	2.27776	0.509178	4.47341	7.69827e-06	4.88583e-05		EGR_11242	hypothetical protein EGR_11242	386.535	-2.46621	0.785701	-3.13887	0.00169599	0.00557283
EGR_09977	Small nuclear ribonucleoprotein E	830.108	2.27764	0.214466	10.6201	2.40422e-26	3.99336e-24		EGR_10887	hypothetical protein EGR_10887	77.3182	-2.46582	1.27857	-1.92857	0.0537839	0.103008
EGR_04333	hypothetical protein EGR_04333	15.9861	2.2751	1.07201	2.12227	0.0338154	0.0700024		EGR_02273	hypothetical protein EGR_02273	192.087	-2.45691	0.789842	-3.11064	0.00186683	0.00603817
EGR_02073	hypothetical protein EGR_02073	574.127	2.2723	0.370051	6.14049	8.22652e-10	1.26934e-08		EGR_07206	Dystrophin	4332.25	-2.45417	0.916637	-2.67737	0.00742035	0.0195575
EGR_03658	hypothetical protein EGR_03658	156.171	2.27097	0.384077	5.91279	3.36351e-09	4.54423e-08		EGR_03139	Collagen alpha-2(I) chain	6118.73	-2.45051	0.296414	-8.26718	1.37163e-16	6.75528e-15
EGR_08903	Dynein light chain roadblock-type 2	128.121	2.27073	0.378844	5.99384	2.04941e-09	2.89826e-08		EGR_06696	hypothetical protein EGR_06696	20267.5	-2.44766	0.231623	-10.5674	4.21988e-26	6.74464e-24
EGR_06291	Craniofacial development protein	1597.48	2.26867	0.418181	5.42508	5.7927e-08	5.94788e-07		EGR_02457	Butyrate response factor	228.965	-2.44709	0.874963	-2.79679	0.00516124	0.0143866
EGR_04778	calcium-binding protein	818.481	2.26719	0.21721	10.4378	1.66688e-25	2.47722e-23		EGR_04040	hypothetical protein EGR_04040	684.072	-2.44129	0.445776	-5.4765	4.33817e-08	4.63413e-07
EGR_03663	hypothetical protein EGR_03663	646.312	2.26593	0.644795	3.51419	0.000441096	0.00172667		EGR_01308	Protocadherin Fat	7952.02	-2.43604	0.801466	-3.03948	0.00236984	0.00742964
EGR_01663	hypothetical protein EGR_01663	2064	2.25937	0.223401	10.1135	4.81414e-24	6.17887e-22		EGR_04859	hypothetical protein EGR_04859	415.603	-2.43287	0.585327	-4.15643	3.2326e-05	0.000174195
EGR_05482	Dendrotoxin-K	84.597	2.25889	0.709761	3.1826	0.00145959	0.00491651		EGR_00937	hypothetical protein EGR_00937	188.64	-2.43054	0.932038	-2.60778	0.00911328	0.0232806
EGR_02265	Leucine-rich repeat-containing protein 48	346.54	2.25829	0.546157	4.13488	3.55137e-05	0.000189087		EGR_01778	Papilin	602.315	-2.42751	0.641161	-3.78611	0.000153023	0.000691337
EGR_00296	Venom allergen	24.2771	2.24877	0.718726	3.12884	0.00175501	0.00573781		EGR_09801	hypothetical protein EGR_09801	5831.45	-2.42656	1.6583	-1.46329	0.143389	0.227719
EGR_01346	Trafficking protein particle complex subunit	1121.53	2.24136	0.38252	5.85946	4.64386e-09	6.10841e-08		EGR_04083	hypothetical protein EGR_04083	112.621	-2.4247	0.872694	-2.77841	0.00546254	0.0150678
EGR_08544	egf-like domain protein	465.081	2.23359	0.470063	4.75168	2.01733e-06	1.47191e-05		EGR_02252	Merlin	262.169	-2.41984	0.78816	-3.07024	0.00213886	0.00678654
EGR_07633	hypothetical protein EGR_07633	65.299	2.23163	0.583899	3.82194	0.000132406	0.000609573		EGR_00043	hypothetical protein EGR_00043	222.667	-2.40662	0.941673	-2.55569	0.0105979	0.0265057
EGR_00316	Transmembrane emp24 domain-containing protein	515.706	2.21926	0.257394	8.62201	6.57882e-18	3.87008e-16		EGR_05502	hypothetical protein EGR_05502	110.991	-2.4019	0.883404	-2.71892	0.00654961	0.0175909
EGR_02611	hypothetical protein EGR_02611	169.014	2.21363	0.462933	4.78174	1.73786e-06	1.28683e-05		EGR_11062	Gastrula zinc finger protein	443.107	-2.3993	0.571506	-4.19821	2.69036e-05	0.000147898
EGR_02035	hypothetical protein EGR_02035	237.041	2.21293	0.481806	4.59298	4.36959e-06	2.96831e-05		EGR_02415	Procollagen-lysine,2-oxoglutarate 5-dioxygenase 2	1033.54	-2.39869	0.335813	-7.14293	9.13646e-13	2.30342e-11
EGR_04836	Putative transferase	914.881	2.21268	0.15823	13.984	1.95271e-44	1.50376e-41		EGR_06384	Membrane-bound transcription factor site-1 protease	220.918	-2.39544	0.654752	-3.65855	0.00025365	0.00107865
EGR_04613	hypothetical protein EGR_04613	12.3784	2.21159	1.00359	2.20367	0.0275474	0.059092		EGR_03982	hypothetical protein EGR_03982	24611.4	-2.3937	0.160894	-14.8775	4.61449e-50	4.88617e-47
EGR_07274	Glutathione S-transferase	2431.75	2.20433	0.380037	5.80031	6.61915e-09	8.40642e-08		EGR_05123	hypothetical protein EGR_05123	146.861	-2.39063	0.832571	-2.87138	0.00408679	0.0118033
EGR_10493	Heat shock cognate protein	132.539	2.20332	0.654122	3.36837	0.000756145	0.00276807		EGR_01558	hypothetical protein EGR_01558	219.753	-2.38736	0.705073	-3.38598	0.000709242	0.00262104
EGR_07542	Acyl carrier protein	567.708	2.20187	0.251084	8.76946	1.79522e-18	1.11819e-16		EGR_05674	Protocadherin gamma-A10	109.677	-2.3847	1.15777	-2.05974	0.0394235	0.0792492
EGR_07841	hypothetical protein EGR_07841	26.9759	2.20127	0.586165	3.75538	0.00017308	0.000768449		EGR_11071	UDP-GlcNAc:betaGal beta-1,3-N-acetylglucosaminyltransferase	437.401	-2.38046	0.636705	-3.73872	0.000184957	0.000817305
EGR_10757	hypothetical protein EGR_10757	856.209	2.19619	0.210919	10.4125	2.17412e-25	3.16148e-23		EGR_05445	hypothetical protein EGR_05445	2508.56	-2.37638	0.482657	-4.92355	8.49895e-07	6.72847e-06
EGR_04568	Thioredoxin	7544.62	2.1942	0.215131	10.1994	1.99566e-24	2.68337e-22		EGR_03308	Neuropilin and tolloid-like protein	434.897	-2.37176	0.667395	-3.55375	0.000379781	0.00151895
EGR_02461	rhodopsin-like orphan GPCR	16.634	2.19377	0.826697	2.65366	0.0079624	0.0207601		EGR_09621	hypothetical protein EGR_09621	5976.51	-2.37093	0.280659	-8.44773	2.97018e-17	1.62325e-15
EGR_11314	hypothetical protein EGR_11314	2306.09	2.19127	0.963894	2.27335	0.0230053	0.050882		EGR_09783	hypothetical protein EGR_09783	2873.82	-2.35881	0.404512	-5.83124	5.50184e-09	7.08299e-08
EGR_11118	N-acetyltransferase MAK3	1822.93	2.191	0.300537	7.29029	3.09283e-13	8.47876e-12		EGR_03812	EF-hand calcium-binding domain-containing protein 5	682.532	-2.35866	0.445352	-5.29617	1.18256e-07	1.1231e-06
EGR_01010	L-lactate dehydrogenase B chain	20.8519	2.19018	0.832292	2.63151	0.0085007	0.0219273		EGR_01887	hypothetical protein EGR_01887	107.134	-2.35094	0.953274	-2.46617	0.0136565	0.0328275
EGR_03526	40S ribosomal protein S28	3535.29	2.18538	0.242755	9.0024	2.20833e-19	1.5589e-17		EGR_07928	DAZ-associated protein	2353.64	-2.34804	0.548111	-4.28388	1.83664e-05	0.000105694
EGR_08860	Nuclear valosin-containing protein-like protein	1103.64	2.1846	0.319018	6.84787	7.49589e-12	1.67099e-10		EGR_01413	Smoothelin-like protein	142.143	-2.34323	0.947061	-2.47421	0.0133532	0.0322157
EGR_05648	Chloride intracellular channel protein 5	1341.93	2.18451	0.28621	7.63253	2.30184e-14	7.92639e-13		EGR_06972	hypothetical protein EGR_06972	461.027	-2.33993	0.820348	-2.85236	0.00433954	0.0124151
EGR_06594	hypothetical protein EGR_06594	899.052	2.17948	0.284358	7.66457	1.79427e-14	6.30675e-13		EGR_10751	hypothetical protein EGR_10751	35.2562	-2.33187	1.73235	-1.34607	0.178279	0.271013
EGR_07938	hypothetical protein EGR_07938	16.7563	2.17892	0.769137	2.83294	0.00461214	0.0130536		EGR_09734	Neuropeptides capa receptor	35.2201	-2.32992	1.5184	-1.53446	0.124917	0.203495
EGR_05442	hypothetical protein EGR_05442	29.3553	2.17768	0.639115	3.40734	0.000655989	0.00245229		EGR_09169	hypothetical protein EGR_09169	2746.63	-2.32954	0.413831	-5.6292	1.81045e-08	2.11244e-07
EGR_08445	hypothetical protein EGR_08445	524.842	2.16802	0.552023	3.92741	8.58644e-05	0.000412568		EGR_03992	hypothetical protein EGR_03992	175.535	-2.3253	0.812228	-2.86287	0.00419822	0.0120717
EGR_04532	Arginyl-tRNA--protein transferase	2299.46	2.16614	0.183062	11.8328	2.64126e-32	7.45804e-30		EGR_03391	Titin	26376.9	-2.32185	0.505822	-4.59026	4.42697e-06	3.00247e-05
EGR_07566	oxalate:formate antiporter	46.4399	2.16467	0.532472	4.06532	4.79662e-05	0.000247002		EGR_05476	hypothetical protein EGR_05476	1399.22	-2.31995	0.299462	-7.74706	9.40465e-15	3.34735e-13
EGR_11075	hypothetical protein EGR_11075	12.6952	2.16131	0.962899	2.24458	0.024795	0.0540639		EGR_03527	Nuclear factor 1 B-type	3023.56	-2.31026	0.367419	-6.28782	3.21946e-10	5.32657e-09
EGR_03746	hypothetical protein EGR_03746	315.246	2.161	0.23817	9.07337	1.15387e-19	8.35425e-18		EGR_02159	Suppressor of cytokine signaling 7	4365.63	-2.30582	0.231295	-9.96921	2.07883e-23	2.31708e-21
EGR_01407	Coiled-coil domain-containing protein	239.364	2.15848	0.46469	4.64499	3.40093e-06	2.3537e-05		EGR_00736	Potassium voltage-gated channel subfamily A member	69.2685	-2.3052	1.17371	-1.96403	0.0495264	0.0959164
EGR_04856	hypothetical protein EGR_04856	960.127	2.15282	0.25687	8.381	5.2481e-17	2.7274e-15		EGR_06656	hypothetical protein EGR_06656	138.341	-2.30326	0.896481	-2.56922	0.0101928	0.0256892
EGR_10411	hypothetical protein EGR_10411	389.571	2.1486	0.556279	3.86245	0.000112254	0.000525073		EGR_10501	cell adhesion molecule	378.944	-2.2974	1.20371	-1.90859	0.0563148	0.107061
EGR_04782	calcium-binding protein	692.717	2.14605	0.362656	5.91757	3.26726e-09	4.44968e-08		EGR_06371	Peroxidasin	2544.57	-2.29468	0.396668	-5.78489	7.25614e-09	9.16608e-08
EGR_07846	hypothetical protein EGR_07846	3610.73	2.14119	0.255229	8.38929	4.89098e-17	2.57679e-15		EGR_05496	hypothetical protein EGR_05496	26431.2	-2.29402	0.289016	-7.93733	2.06588e-15	8.21599e-14
EGR_09710	Indoleamine 2,3-dioxygenase	160.376	2.13945	0.475785	4.49667	6.90265e-06	4.44319e-05		EGR_04907	hypothetical protein EGR_04907	790.244	-2.29353	0.968404	-2.36837	0.0178669	0.0413967
EGR_08451	Crossover junction endonuclease MUS81	416.045	2.13338	0.396507	5.38044	7.43048e-08	7.38774e-07		EGR_04857	hypothetical protein EGR_04857	446.287	-2.29212	0.473348	-4.84236	1.28305e-06	9.77406e-06
EGR_05625	sodium-dependent transporter	694.595	2.1284	0.390172	5.45504	4.89613e-08	5.15219e-07		EGR_08371	hypothetical protein EGR_08371	823.204	-2.29098	0.579054	-3.95641	7.60855e-05	0.000369989
EGR_10325	hypothetical protein EGR_10325	341.189	2.12021	0.44113	4.80631	1.53739e-06	1.15148e-05		EGR_08714	Sulfate anion transporter	514.303	-2.29061	0.536473	-4.26976	1.95681e-05	0.000111699
EGR_07862	nuclease domain-containing protein	6.49212	2.11915	1.18709	1.78517	0.0742339	0.133313		EGR_02659	Acetylcholine receptor subunit beta-like protein	34.2013	-2.28481	1.53476	-1.48871	0.136564	0.218642
EGR_05348	S-adenosylmethionine decarboxylase proenzyme	830.42	2.11751	0.267818	7.90653	2.64665e-15	1.03795e-13		EGR_02499	hypothetical protein EGR_02499	852.386	-2.28221	0.481042	-4.74431	2.09219e-06	1.52259e-05
EGR_06356	Tubulin alpha-1C chain	21.6271	2.11701	1.21834	1.73762	0.0822784	0.145265		EGR_00945	Frizzled-8	238.438	-2.28147	0.59972	-3.80422	0.00014225	0.000650296
EGR_09920	Adenine phosphoribosyltransferase	688.626	2.11461	0.203108	10.4113	2.20195e-25	3.16148e-23		EGR_05315	hypothetical protein EGR_05315	306.518	-2.28063	1.22011	-1.86921	0.0615938	0.115204
EGR_08648	hypothetical protein EGR_08648	179.928	2.11297	0.86104	2.45397	0.014129	0.0337906		EGR_09620	Forkhead box protein O3	2343.29	-2.27642	0.476758	-4.77479	1.79892e-06	1.32395e-05
EGR_00892	Pyruvate kinase isozymes M1/M2	45.832	2.09892	0.597326	3.51387	0.000441635	0.00172799		EGR_05529	Zinc finger protein 287	2200.28	-2.27164	0.496654	-4.57389	4.78749e-06	3.20339e-05
EGR_06438	Ribosome biogenesis protein WDR12	2515.28	2.09844	0.161154	13.0213	9.2533e-39	4.3547e-36		EGR_07208	hypothetical protein EGR_07208	235.799	-2.26447	0.690721	-3.27842	0.00104391	0.00366472
EGR_11153	hypothetical protein EGR_11153	21.8464	2.09728	0.829541	2.52824	0.0114636	0.0283584		EGR_01328	hypothetical protein EGR_01328	134.001	-2.25639	0.892108	-2.52927	0.0114299	0.0283024
EGR_06829	Sorcin	1986.65	2.09669	0.199774	10.4953	9.0773e-26	1.3731e-23		EGR_09519	hypothetical protein EGR_09519	167.462	-2.25613	0.969599	-2.32687	0.0199723	0.0452042
EGR_10428	Peptidyl-prolyl cis-trans isomerase-like protein	3087.89	2.09541	0.176633	11.8631	1.84078e-32	5.37698e-30		EGR_08391	Leucine-rich repeat serine/threonine-protein kinase	1304.82	-2.25449	0.863244	-2.61165	0.00901069	0.0230394
EGR_05610	hypothetical protein EGR_05610	405.743	2.08963	0.293618	7.11683	1.10435e-12	2.74223e-11		EGR_00680	Krueppel-like factor	11983	-2.24697	0.427018	-5.26199	1.42505e-07	1.3324e-06
EGR_06628	hypothetical protein EGR_06628	957.323	2.0876	0.346178	6.03042	1.6353e-09	2.37203e-08		EGR_01779	serine-type protease inhibitor	2528.54	-2.24631	0.217147	-10.3447	4.4236e-25	6.14301e-23
EGR_03863	hypothetical protein EGR_03863	114.365	2.08497	0.768667	2.71246	0.00667867	0.0178809		EGR_10670	hypothetical protein EGR_10670	99.7529	-2.24539	1.01342	-2.21565	0.0267155	0.0575552
EGR_01337	Pleckstriny domain-containing family A member	1548.57	2.08131	0.21081	9.87291	5.45593e-23	5.70583e-21		EGR_06420	hypothetical protein EGR_06420	99.1899	-2.23785	1.00393	-2.2291	0.0258072	0.0559256
EGR_07078	Sulfide:quinone oxidoreductase	374.518	2.08078	0.322027	6.46151	1.03666e-10	1.88445e-09		EGR_03309	hypothetical protein EGR_03309	1322.33	-2.23682	0.288138	-7.76301	8.29357e-15	2.98957e-13
EGR_09685	ADP-ribosylation factor	63.9774	2.07823	0.578818	3.59047	0.000330087	0.00134755		EGR_01048	Transcriptional repressor scratch	66.0548	-2.23634	1.05957	-2.11061	0.0348062	0.0717554
EGR_09844	Estradiol 17 beta-dehydrogenase	8.84518	2.07266	1.18501	1.74907	0.0802787	0.142238		EGR_03958	hypothetical protein EGR_03958	66.1367	-2.23587	1.08261	-2.06526	0.0388982	0.0784353
EGR_07979	hypothetical protein EGR_07979	130.712	2.06978	0.383097	5.40276	6.5622e-08	6.62555e-07		EGR_10986	origin recognition complex subunit	297.119	-2.23523	0.820164	-2.72535	0.00642335	0.0173342
EGR_02981	Na(+)/H(+) exchange regulatory cofactor NHE-RF3	82.047	2.06875	1.02509	2.01812	0.0435787	0.08597		EGR_02951	Serine/threonine-protein kinase	263.691	-2.23262	0.749806	-2.9776	0.00290512	0.00879845
EGR_06053	hypothetical protein EGR_06053	195.496	2.06542	0.359093	5.75179	8.83056e-09	1.09522e-07		EGR_02271	ccr4-not transcription complex	6388.17	-2.23111	0.277361	-8.04407	8.69012e-16	3.60853e-14
EGR_06517	Oncosphere antigen A	66.6836	2.06358	0.707457	2.9169	0.00353525	0.0103911		EGR_10371	Ephrin type-A receptor	98.8383	-2.23077	0.92076	-2.42275	0.0154035	0.0364886
EGR_06993	Trafficking protein particle complex subunit 6B	662.506	2.06345	0.324036	6.36795	1.91575e-10	3.30516e-09		EGR_09925	hypothetical protein EGR_09925	624.809	-2.22914	0.974793	-2.28679	0.0222084	0.0494031
EGR_08774	hypothetical protein EGR_08774	11.1659	2.05639	1.0536	1.95178	0.0509648	0.0982527		EGR_06334	ATP-binding cassette sub-family G member	1049.02	-2.22452	0.358337	-6.20789	5.37e-10	8.58288e-09
EGR_05757	hypothetical protein EGR_05757	640.441	2.05615	0.273836	7.50869	5.972e-14	1.91624e-12		EGR_05071	Putative myosin light chain kinase 3	5142.62	-2.22336	0.2767	-8.03526	9.33771e-16	3.83979e-14
EGR_01360	Cell division control protein	667.109	2.0561	0.308037	6.67485	2.47481e-11	5.03945e-10		EGR_08609	Teneurin-2	4087.12	-2.22073	0.211195	-10.5151	7.3605e-26	1.15464e-23
EGR_09853	hypothetical protein EGR_09853	136.141	2.05571	0.553447	3.71438	0.000203699	0.000889449		EGR_06741	hypothetical protein EGR_06741	1140.28	-2.21552	0.498138	-4.4476	8.68331e-06	5.43653e-05
EGR_10837	Histone H4	2631.34	2.0524	0.388264	5.28608	1.24965e-07	1.1841e-06		EGR_09826	GTP-binding protein RAD	814.34	-2.2151	0.421007	-5.26144	1.42935e-07	1.33495e-06
EGR_08745	Beta-1,3-galactosyl-O-glycosyl-glycoprotein beta-1,6-N-acetylglucosaminyltransferase	1500.48	2.05198	0.205898	9.96597	2.14776e-23	2.36282e-21		EGR_09849	Aldo-keto reductase family 1 member C18	4128.42	-2.21221	0.279641	-7.91089	2.55565e-15	1.00693e-13
EGR_07298	Biotin--protein ligase	2828.04	2.04942	0.148236	13.8254	1.79213e-43	1.16778e-40		EGR_06939	WD repeat-containing protein 49	129.47	-2.20563	0.862359	-2.55767	0.0105376	0.0264018
EGR_10437	Heat shock cognate protein	293.618	2.04752	1.08724	1.88323	0.0596698	0.1122		EGR_02964	hypothetical protein EGR_02964	97.0769	-2.20555	1.14279	-1.92996	0.0536119	0.102702
EGR_00706	hypothetical protein EGR_00706	1501.97	2.03561	0.33546	6.06811	1.29422e-09	1.94042e-08		EGR_02339	Ras-specific guanine nucleotide-releasing factor RalGPS2	1938.69	-2.20332	0.385705	-5.71245	1.11361e-08	1.35149e-07
EGR_03631	hypothetical protein EGR_03631	2431.14	2.03011	0.407756	4.97872	6.40051e-07	5.20833e-06		EGR_00157	hypothetical protein EGR_00157	193.576	-2.20098	0.86923	-2.5321	0.011338	0.028105
EGR_00326	Multidrug resistance protein	1317.22	2.02533	0.603186	3.35772	0.000785868	0.00285712		EGR_05086	Adenomatous polyposis coli protein 2	11753	-2.19023	0.250008	-8.76064	1.94142e-18	1.19172e-16
EGR_00996	Dynein light chain 1, cytoplasmic	5860.03	2.01877	0.270085	7.47459	7.74457e-14	2.37696e-12		EGR_02233	Putative vitellogenin receptor	159.629	-2.18588	1.00627	-2.17226	0.029836	0.0631062
EGR_10373	hypothetical protein EGR_10373	68.2217	2.01762	0.779729	2.58759	0.00966508	0.0245055		EGR_01557	hypothetical protein EGR_01557	542.18	-2.1841	0.416354	-5.24578	1.55623e-07	1.44232e-06
EGR_06542	hypothetical protein EGR_06542	243.895	2.01435	0.271005	7.43289	1.06252e-13	3.16059e-12		EGR_05205	hypothetical protein EGR_05205	31.8095	-2.18034	1.49858	-1.45494	0.145687	0.230719
EGR_06890	Reticulon-4-interacting protein	1588.79	2.0121	0.411955	4.88428	1.0381e-06	8.03813e-06		EGR_02369	Hemicentin-1	12633.9	-2.17729	0.409445	-5.31765	1.05114e-07	1.01531e-06
EGR_04773	Transcriptional enhancer factor TEF-3	11.3886	2.0102	0.916343	2.19371	0.028256	0.0603065		EGR_03234	LIM/homeobox protein Lhx1	221.754	-2.17433	0.724119	-3.00273	0.00267571	0.00820041
EGR_09174	39S ribosomal protein L32	562.446	2.00905	0.248422	8.08727	6.10161e-16	2.61044e-14		EGR_04045	Protein split ends	5533.09	-2.17144	0.433456	-5.0096	5.45446e-07	4.48589e-06
EGR_01440	P2X purinoceptor 4	107.693	2.00492	0.650983	3.07984	0.00207114	0.00660067		EGR_07706	Paired box protein Pax-6	31.6038	-2.17088	1.50278	-1.44457	0.148578	0.234203
EGR_05528	Solute carrier family 43 member 3	61.8887	2.00474	0.472817	4.24	2.23521e-05	0.000125894		EGR_07765	hypothetical protein EGR_07765	7803.14	-2.17022	0.277026	-7.83398	4.72655e-15	1.79545e-13
EGR_07550	Sodium/potassium-transporting ATPase subunit beta	25.328	1.99776	0.644354	3.10041	0.00193256	0.00622461		EGR_08697	hypothetical protein EGR_08697	2963.75	-2.16732	0.421012	-5.14788	2.63452e-07	2.31025e-06
EGR_08677	hypothetical protein EGR_08677	463.368	1.99327	0.407246	4.89452	9.85484e-07	7.65875e-06		EGR_02811	Dynein heavy chain 9, axonemal	31.478	-2.16475	1.72692	-1.25353	0.210013	0.308643
EGR_00967	hypothetical protein EGR_00967	285.944	1.99254	0.440446	4.52391	6.07067e-06	3.93455e-05		EGR_04513	hypothetical protein EGR_04513	94.3615	-2.1636	1.13993	-1.89801	0.0576944	0.109067
EGR_05993	hypothetical protein EGR_05993	258.287	1.99212	0.554304	3.59392	0.000325736	0.00133171		EGR_09748	hypothetical protein EGR_09748	31.4194	-2.16347	1.51123	-1.4316	0.152258	0.238892
EGR_08678	Putative dual specificity tyrosine-phosphorylation-regulated kinase 3	1696.45	1.99085	0.155971	12.7643	2.59582e-37	1.09946e-34		EGR_02338	Ras-specific guanine nucleotide-releasing factor RalGPS1	188.596	-2.16265	0.70162	-3.08236	0.00205363	0.00655723
EGR_02601	CD63 antigen	1209.56	1.98344	0.251965	7.87187	3.49387e-15	1.3453e-13		EGR_07690	hypothetical protein EGR_07690	658.364	-2.1589	0.398339	-5.41976	5.968e-08	6.12045e-07
EGR_09359	hypothetical protein EGR_09359	176.123	1.98307	0.423582	4.68167	2.84551e-06	2.00036e-05		EGR_02956	hypothetical protein EGR_02956	625.447	-2.15507	0.437586	-4.92492	8.43962e-07	6.70029e-06
EGR_00930	Dolichyl-P-Man:Man(7)GlcNAc(2)-PP-dolichyl-alpha-1,6-mannosyltransferase	301.304	1.98293	0.456425	4.34447	1.3961e-05	8.32257e-05		EGR_02067	hypothetical protein EGR_02067	62.513	-2.1534	1.06819	-2.01593	0.0438075	0.0863008
EGR_01683	Survival of motor neuron protein-interacting protein	1256.91	1.98178	0.287935	6.88273	5.87181e-12	1.3371e-10		EGR_09426	hypothetical protein EGR_09426	31.1779	-2.15012	1.59603	-1.34717	0.177925	0.270544
EGR_06341	hypothetical protein EGR_06341	58.0387	1.97984	0.78495	2.52225	0.0116606	0.0287895		EGR_03672	Aldehyde dehydrogenase family 3 member B1	1493.08	-2.14749	0.396697	-5.41341	6.18348e-08	6.28814e-07
EGR_10378	hypothetical protein EGR_10378	1155.08	1.97369	0.157985	12.4929	8.16043e-36	2.88029e-33		EGR_10542	hypothetical protein EGR_10542	1771.65	-2.14623	0.504618	-4.25318	2.10752e-05	0.000119337
EGR_00299	hypothetical protein EGR_00299	20.9458	1.97368	0.760993	2.59356	0.00949889	0.0241347		EGR_02790	hypothetical protein EGR_02790	619.804	-2.14214	0.452107	-4.73812	2.15708e-06	1.5631e-05
EGR_10084	hypothetical protein EGR_10084	21.0777	1.96294	0.951808	2.06233	0.0391761	0.0788456		EGR_07088	Trithorax group protein a	5940.24	-2.13954	0.318493	-6.71769	1.84628e-11	3.80653e-10
EGR_01628	DNA mismatch repair protein mutL	101.684	1.94444	0.372295	5.22285	1.76194e-07	1.60661e-06		EGR_05204	hypothetical protein EGR_05204	92.7231	-2.13772	0.936975	-2.28151	0.0225181	0.0500134
EGR_00747	Kv channel-interacting protein	845.082	1.94286	0.21648	8.97481	2.83846e-19	1.95485e-17		EGR_05225	hypothetical protein EGR_05225	2038.91	-2.13738	0.284916	-7.50178	6.29559e-14	2.01245e-12
EGR_00982	Death-associated protein kinase	2518.56	1.9427	0.139199	13.9563	2.88117e-44	2.03386e-41		EGR_09591	Ski oncogene	2587.64	-2.13321	0.295418	-7.22098	5.1614e-13	1.37491e-11
EGR_07817	hypothetical protein EGR_07817	56.8128	1.94225	0.811164	2.3944	0.0166474	0.0390206		EGR_02404	Potassium channel subfamily K member 9	554.339	-2.1328	0.658922	-3.23681	0.00120875	0.00418101
EGR_01972	Tyrosine-protein kinase SPK-1	925.979	1.94169	0.520637	3.72945	0.000191897	0.000842258		EGR_01625	hypothetical protein EGR_01625	461.936	-2.13264	0.407284	-5.23624	1.63882e-07	1.50406e-06
EGR_05624	sodium-dependent transporter	768.723	1.93807	0.373162	5.19364	2.06219e-07	1.85641e-06		EGR_08636	hypothetical protein EGR_08636	307.248	-2.12935	0.54438	-3.91151	9.17225e-05	0.000439469
EGR_05211	hypothetical protein EGR_05211	385.322	1.93313	0.230433	8.38913	4.89745e-17	2.57679e-15		EGR_04977	Talin-1	8996.8	-2.12844	0.363467	-5.85593	4.74353e-09	6.19144e-08
EGR_08751	hypothetical protein EGR_08751	4071.39	1.93251	0.31805	6.07612	1.23123e-09	1.85253e-08		EGR_05683	Glutamate receptor 3	982.529	-2.12835	0.41919	-5.07728	3.82878e-07	3.24336e-06
EGR_07702	Nuclear cap-binding protein subunit 2	491.429	1.9277	0.372595	5.17372	2.29483e-07	2.04626e-06		EGR_06911	E3 ubiquitin-protein ligase 8-Mar	459.57	-2.1251	0.492582	-4.31421	1.60171e-05	9.42229e-05
EGR_07019	DNA primase small subunit	293.31	1.92763	0.364614	5.28678	1.24492e-07	1.18093e-06		EGR_01487	Neuroligin-3	640.52	-2.11849	0.409004	-5.17964	2.22312e-07	1.99492e-06
EGR_08604	hypothetical protein EGR_08604	21.4991	1.92679	0.813676	2.368	0.0178845	0.0414159		EGR_07346	hypothetical protein EGR_07346	91.2088	-2.11441	0.942002	-2.24459	0.0247946	0.0540639
EGR_01231	Bestrophin-3	133.774	1.92432	0.444319	4.33095	1.48469e-05	8.78885e-05		EGR_05942	Homeobox protein meis3-B	667.086	-2.11008	0.499807	-4.22179	2.42374e-05	0.000135432
EGR_05347	hypothetical protein EGR_05347	7799.98	1.92272	0.442173	4.34835	1.37165e-05	8.19989e-05		EGR_00386	hypothetical protein EGR_00386	998.117	-2.1063	0.297	-7.09193	1.32255e-12	3.22863e-11
EGR_02171	S-phase kinase-associated protein	997.575	1.92248	0.396002	4.85471	1.20562e-06	9.26754e-06		EGR_00165	hypothetical protein EGR_00165	210.59	-2.09821	0.714636	-2.93605	0.00332421	0.00984938
EGR_05783	AP-2 complex subunit sigma	555.596	1.92049	0.306087	6.27433	3.51144e-10	5.75346e-09		EGR_02049	Titin	27732.5	-2.09808	0.522941	-4.01208	6.01864e-05	0.000301323
EGR_09539	hypothetical protein EGR_09539	390.563	1.91948	0.352783	5.44095	5.29966e-08	5.52017e-07		EGR_07397	hypothetical protein EGR_07397	90.3292	-2.09774	0.88905	-2.35953	0.0182981	0.0421509
EGR_02428	U6 snRNA-associated Sm-like protein LSm1	688.308	1.91106	0.255039	7.49321	6.72067e-14	2.11849e-12		EGR_11183	hypothetical protein EGR_11183	30.0641	-2.09674	1.67473	-1.25199	0.210574	0.309169
EGR_02940	Phosphatidylinositol N-acetylglucosaminyltransferase subunit C	1089.78	1.90768	0.303814	6.27909	3.40571e-10	5.59104e-09		EGR_02024	hypothetical protein EGR_02024	4581.01	-2.09135	0.290439	-7.20065	5.99262e-13	1.56195e-11
EGR_10996	hypothetical protein EGR_10996	2106.32	1.9041	1.00222	1.89988	0.0574483	0.108747		EGR_03078	Small heat shock protein p36	73757.8	-2.0898	0.228657	-9.13947	6.27577e-20	4.7046e-18
EGR_05483	Textilinin-1	12.0651	1.90221	0.974413	1.95216	0.0509192	0.0981872		EGR_07889	Transcription factor COE3	89.6572	-2.0883	0.908179	-2.29944	0.0214802	0.0479343
EGR_01278	hypothetical protein EGR_01278	82.2352	1.90176	0.612239	3.10624	0.00189484	0.00611706		EGR_10556	hypothetical protein EGR_10556	29.8113	-2.086	1.69669	-1.22945	0.218903	0.318887
EGR_11007	Sulfide:quinone oxidoreductase	232.556	1.89878	0.342977	5.53615	3.09189e-08	3.43268e-07		EGR_09173	hypothetical protein EGR_09173	2713.05	-2.08505	0.326651	-6.38312	1.73513e-10	3.02434e-09
EGR_02480	hypothetical protein EGR_02480	19.4558	1.8929	0.962408	1.96683	0.0492024	0.0954417		EGR_08439	Seryl-tRNA synthetase, cytoplasmic	58721.5	-2.08328	0.20883	-9.97599	1.94149e-23	2.19284e-21
EGR_08892	hypothetical protein EGR_08892	92.3709	1.89238	0.727549	2.60104	0.00929429	0.0236645		EGR_04012	RPE-spondin	1545.69	-2.08067	0.520833	-3.99488	6.4726e-05	0.00032158
EGR_03465	Ubiquitin-like protein 5	1804.84	1.89101	0.248288	7.61621	2.61235e-14	8.92308e-13		EGR_03884	hypothetical protein EGR_03884	29.7036	-2.07847	1.70541	-1.21875	0.22294	0.323433
EGR_09386	Hydroxymethylglutaryl-CoA synthase, cytoplasmic	1473.56	1.88528	0.388569	4.85184	1.2232e-06	9.37714e-06		EGR_07263	hypothetical protein EGR_07263	148.232	-2.07688	1.02085	-2.03446	0.0419057	0.0833293
EGR_07892	6-pyruvoyl tetrahydrobiopterin synthase	26.8122	1.88524	0.776816	2.42688	0.0152292	0.0361363		EGR_06745	Intraflagellar transport protein	59.1553	-2.07401	1.20314	-1.72383	0.0847387	0.148802
EGR_07536	Pre-mRNA-splicing factor syf2	2643.3	1.88275	0.240183	7.83882	4.54811e-15	1.73545e-13		EGR_01987	hypothetical protein EGR_01987	207.07	-2.07336	0.818956	-2.53172	0.0113506	0.0281224
EGR_00332	hypothetical protein EGR_00332	141.667	1.88258	0.383372	4.91058	9.08066e-07	7.12903e-06		EGR_04497	WD repeat-containing protein 86	266.018	-2.07261	0.709357	-2.92182	0.00347994	0.0102499
EGR_07739	Mitogen-activated protein kinase scaffold protein	1164.01	1.88093	0.380967	4.93724	7.92366e-07	6.35017e-06		EGR_07741	Laminin subunit alpha-1	5075.74	-2.07002	0.350652	-5.90335	3.56184e-09	4.7741e-08
EGR_04556	hypothetical protein EGR_04556	17.1431	1.87835	0.843969	2.22562	0.0260397	0.0563005		EGR_05598	hypothetical protein EGR_05598	2919.01	-2.06876	0.294393	-7.02721	2.10708e-12	5.07076e-11
EGR_02088	hypothetical protein EGR_02088	29.4445	1.87531	1.03609	1.80998	0.0702991	0.127839		EGR_05749	hypothetical protein EGR_05749	350.804	-2.056	0.591776	-3.47428	0.000512221	0.00197408
EGR_02365	hypothetical protein EGR_02365	586.33	1.8751	0.344745	5.4391	5.35497e-08	5.56588e-07		EGR_06746	Intraflagellar transport protein	87.6214	-2.05521	0.956525	-2.14862	0.0316644	0.0663277
EGR_01608	hypothetical protein EGR_01608	196.518	1.87282	0.318439	5.88125	4.07172e-09	5.38931e-08		EGR_08637	hypothetical protein EGR_08637	1049.83	-2.05253	0.471929	-4.34924	1.3661e-05	8.17246e-05
EGR_01521	Mannose-P-dolichol utilization defect 1 protein	653.383	1.87247	0.307033	6.0986	1.07003e-09	1.6215e-08		EGR_07371	hypothetical protein EGR_07371	6966.1	-2.05178	0.361822	-5.67069	1.42219e-08	1.69443e-07
EGR_00569	Glyoxalase domain-containing protein	1376.07	1.87166	0.209827	8.91998	4.66379e-19	3.13547e-17		EGR_00979	hypothetical protein EGR_00979	291.143	-2.05003	0.559854	-3.66173	0.000250521	0.00106789
EGR_05655	Fatty acid-binding protein	221.454	1.87002	0.303508	6.16136	7.21215e-10	1.12099e-08		EGR_06032	Kin of IRRE-like protein 2	348.73	-2.04749	0.804128	-2.54622	0.0108896	0.0271312
EGR_08027	Cytochrome c	5843.78	1.86687	0.228366	8.1749	2.96123e-16	1.36329e-14		EGR_04458	Filamin-A	26587.5	-2.04726	0.346162	-5.91416	3.33583e-09	4.5285e-08
EGR_03336	putative tubulin polyglutamylase TTLL1	24.6597	1.86537	0.707075	2.63815	0.00833605	0.021542		EGR_07113	Partitioning defective protein	1190.68	-2.04629	0.338864	-6.03869	1.55375e-09	2.27713e-08
EGR_10950	hypothetical protein EGR_10950	351.322	1.85921	0.297796	6.24324	4.28609e-10	6.9688e-09		EGR_07205	dystrophin-like protein	929.219	-2.04629	0.607084	-3.37069	0.00074981	0.00275082
EGR_00595	Mitogen-activated protein kinase	2257.93	1.85766	0.315225	5.89312	3.78977e-09	5.04766e-08		EGR_10074	Solute carrier organic anion transporter family member 2A1	435.092	-2.04449	0.476085	-4.29439	1.75177e-05	0.000101361
EGR_09595	Fatty-acid amide hydrolase	312.995	1.85181	0.37399	4.95149	7.36463e-07	5.93021e-06		EGR_05198	Tubulin polymerization-promoting protein	1213.39	-2.03866	0.392069	-5.19975	1.99557e-07	1.80218e-06
EGR_08676	hypothetical protein EGR_08676	1688.86	1.85166	0.194363	9.52681	1.62193e-21	1.43119e-19		EGR_04190	hypothetical protein EGR_04190	28.8562	-2.03828	1.57374	-1.29518	0.195259	0.291255
EGR_00100	Putative polypeptide N-acetylgalactosaminyltransferase-like protein	1104.11	1.84497	0.212143	8.69681	3.41336e-18	2.08018e-16		EGR_03736	hypothetical protein EGR_03736	57.6525	-2.03546	1.17917	-1.72618	0.0843157	0.148182
EGR_07130	hypothetical protein EGR_07130	164.539	1.84486	0.390562	4.7236	2.31703e-06	1.66618e-05		EGR_02406	Kinetochore protein NDC80	2708.25	-2.03473	0.226981	-8.96431	3.12217e-19	2.13289e-17
EGR_09097	Tyrosine-protein kinase Lck	219.715	1.84207	0.526145	3.50107	0.000463392	0.00180478		EGR_03688	Armadillo repeat-containing protein 2	633.068	-2.03285	0.519893	-3.91012	9.22485e-05	0.000440992
EGR_06499	Transmembrane protein 222	1561.13	1.84105	0.169713	10.848	2.03732e-27	3.67194e-25		EGR_01280	hypothetical protein EGR_01280	1063.25	-2.03078	0.327449	-6.20182	5.58122e-10	8.8713e-09
EGR_08749	hypothetical protein EGR_08749	2013.8	1.83823	0.235743	7.79761	6.30902e-15	2.32364e-13		EGR_02832	Synaptotagmin-like protein 4	9534.11	-2.02991	0.221137	-9.17941	4.33444e-20	3.33791e-18
EGR_08965	Ferritin-1, chloroplastic	333.114	1.8357	0.57341	3.20138	0.0013677	0.0046492		EGR_01494	Transposon Ty3-I Gag-Pol polyprotein	459.186	-2.02897	0.576184	-3.5214	0.000429279	0.00168509
EGR_02173	hypothetical protein EGR_02173	77.6564	1.83505	0.440548	4.16539	3.10824e-05	0.000168242		EGR_05273	hypothetical protein EGR_05273	28.5643	-2.02489	1.56206	-1.29629	0.194874	0.290886
EGR_05636	hypothetical protein EGR_05636	6543.48	1.83481	0.207424	8.84571	9.09499e-19	5.83664e-17		EGR_03519	Multiple PDZ domain protein	8628.34	-2.02239	0.36212	-5.58487	2.33876e-08	2.67725e-07
EGR_10393	Histone H2A	1279.46	1.83276	0.500532	3.66163	0.000250616	0.00106789		EGR_10522	hypothetical protein EGR_10522	57.1243	-2.02235	1.13671	-1.77912	0.0752194	0.134825
EGR_02356	60S ribosomal protein L13a	4765.72	1.83022	0.222292	8.23341	1.81956e-16	8.70817e-15		EGR_11203	hypothetical protein EGR_11203	85.6182	-2.02103	1.03798	-1.94708	0.0515253	0.0992205
EGR_00702	hypothetical protein EGR_00702	349.448	1.82899	0.476103	3.84159	0.000122241	0.000566469		EGR_04851	Longitudinals lacking protein, isoforms A/B/D/L	627.592	-2.02023	0.566386	-3.56688	0.000361257	0.00145586
EGR_03835	hypothetical protein EGR_03835	156.271	1.82443	0.370272	4.92725	8.33937e-07	6.62691e-06		EGR_11068	hypothetical protein EGR_11068	43530.2	-2.0191	0.235274	-8.58193	9.32985e-18	5.41323e-16
EGR_00929	hypothetical protein EGR_00929	25.2496	1.82149	0.647061	2.81502	0.00487739	0.0137082		EGR_04481	Acetylcholine receptor subunit beta-like protein	655.143	-2.01784	0.361457	-5.58253	2.37048e-08	2.7099e-07
EGR_09465	Dynein light chain LC6, flagellar outer arm	333.234	1.82121	0.336327	5.415	6.1288e-08	6.24754e-07		EGR_02484	Zinc finger MIZ domain-containing protein 2	1362.15	-2.01245	0.307372	-6.54726	5.86011e-11	1.12056e-09
EGR_02582	hypothetical protein EGR_02582	270.304	1.81963	0.355045	5.12508	2.97416e-07	2.57872e-06		EGR_10619	hypothetical protein EGR_10619	28.3661	-2.01212	1.65813	-1.21349	0.224943	0.325836
EGR_05860	Tetratricopeptide repeat protein 25	15.1909	1.81691	1.06027	1.71363	0.0865966	0.151312		EGR_06552	hypothetical protein EGR_06552	28.3635	-2.01116	1.61908	-1.24217	0.214175	0.313293
EGR_04607	hypothetical protein EGR_04607	354.858	1.81444	0.252304	7.19149	6.40895e-13	1.66025e-11		EGR_08638	Succinate dehydrogenase	28.2175	-2.00512	1.50743	-1.33015	0.183468	0.277038
EGR_04420	hypothetical protein EGR_04420	25.3758	1.81302	0.844087	2.1479	0.0317214	0.0663978		EGR_06419	hypothetical protein EGR_06419	479.113	-2.00251	0.541621	-3.69725	0.00021795	0.000942929
EGR_06729	RNA pseudouridylate synthase domain-containing protein 4	2853.25	1.80919	0.310092	5.83436	5.39988e-09	6.96231e-08		EGR_04590	Zinc finger SWIM domain-containing protein 4	2451.26	-2.0019	0.43344	-4.61863	3.86274e-06	2.64307e-05
EGR_06417	Translocator protein	180.662	1.80644	0.390859	4.62171	3.80583e-06	2.61046e-05		EGR_10211	hypothetical protein EGR_10211	28.1064	-1.99834	1.57084	-1.27215	0.203321	0.300581
EGR_07332	Heat shock cognate protein	1290.56	1.80586	0.265733	6.79578	1.07726e-11	2.36411e-10		EGR_00352	Disabled 2-interacting protein	4917.19	-1.99786	0.2327	-8.58556	9.03976e-18	5.28109e-16
EGR_08072	hypothetical protein EGR_08072	170.704	1.80439	0.35182	5.12873	2.91711e-07	2.53702e-06		EGR_07164	Receptor tyrosine-protein kinase erbB-4	7388.22	-1.99752	0.227963	-8.76249	1.90978e-18	1.18086e-16
EGR_04299	hypothetical protein EGR_04299	221.786	1.80375	0.27858	6.47483	9.49208e-11	1.74042e-09		EGR_02118	Homeobox protein Hox-A10a	645.795	-1.99698	0.382783	-5.217	1.81843e-07	1.65101e-06
EGR_08422	CBL-interacting protein kinase	56.1531	1.80068	0.556862	3.23362	0.00122233	0.00421938		EGR_06971	hypothetical protein EGR_06971	1653.48	-1.99399	0.446455	-4.46627	7.95965e-06	5.03556e-05
EGR_03752	hypothetical protein EGR_03752	107.241	1.80065	0.457175	3.93864	8.19445e-05	0.000395223		EGR_03039	hypothetical protein EGR_03039	2629.42	-1.99122	0.358651	-5.55197	2.82464e-08	3.16084e-07
EGR_05036	ATP synthase lipid-binding protein	2818.13	1.80044	0.223187	8.06696	7.20673e-16	3.03723e-14		EGR_02331	Pre-B-cell leukemia transcription factor 4	921.602	-1.98892	0.314771	-6.31862	2.63901e-10	4.4532e-09
EGR_09863	hypothetical protein EGR_09863	801.708	1.80036	0.220717	8.15687	3.43821e-16	1.5492e-14		EGR_00417	Nesprin-1	139.585	-1.98823	1.10337	-1.80196	0.0715523	0.129651
EGR_09497	hypothetical protein EGR_09497	38.3565	1.79378	0.57625	3.11286	0.00185286	0.00600904		EGR_06506	hypothetical protein EGR_06506	613.107	-1.98569	0.468163	-4.24145	2.2208e-05	0.000125249
EGR_05000	MANF/CDNF-like protein	1978.01	1.78863	0.196732	9.09172	9.7485e-20	7.18083e-18		EGR_10099	hypothetical protein EGR_10099	696.382	-1.98521	0.491885	-4.03593	5.43865e-05	0.000276369
EGR_05490	Heterogeneous nuclear ribonucleoprotein A1	553.799	1.78376	0.443084	4.02579	5.67842e-05	0.000286491		EGR_00319	Kinesin-like protein KIF26A	3061.23	-1.98373	0.298843	-6.63803	3.17903e-11	6.36633e-10
EGR_03486	Proteasome subunit alpha type-5	2444.74	1.78341	0.239939	7.43278	1.06336e-13	3.16059e-12		EGR_04540	Fas-binding factor 1	472.37	-1.98127	0.490445	-4.03974	5.35105e-05	0.000272572
EGR_05740	Metal homeostasis factor ATX1	343.001	1.7818	0.279439	6.37634	1.81368e-10	3.1483e-09		EGR_04895	hypothetical protein EGR_04895	48126.4	-1.97974	1.7841	-1.10966	0.267146	0.373925
EGR_05116	hypothetical protein EGR_05116	3948.82	1.77879	0.15775	11.276	1.72461e-29	3.32026e-27		EGR_06218	WD repeat-containing protein 67	1162.7	-1.97593	0.355353	-5.56046	2.6907e-08	3.02695e-07
EGR_05925	Tubulin polymerization-promoting protein family member 3	77.6882	1.77514	0.475473	3.73341	0.000188903	0.000830841		EGR_03213	hypothetical protein EGR_03213	551.561	-1.97015	0.439473	-4.48299	7.36052e-06	4.70218e-05
EGR_01103	hypothetical protein EGR_01103	375.505	1.77371	0.41119	4.31361	1.60612e-05	9.44169e-05		EGR_03907	Delta-like protein	688.619	-1.96835	0.417268	-4.71723	2.39077e-06	1.70904e-05
EGR_08281	Coiled-coil domain-containing protein C6orf97	331.844	1.77204	0.437184	4.05331	5.04983e-05	0.00025816		EGR_03282	Neuron navigator 3	2752.24	-1.96732	0.206688	-9.51827	1.76085e-21	1.53774e-19
EGR_00210	Peroxiredoxin	127.118	1.77036	0.415299	4.26287	2.01821e-05	0.000114817		EGR_01789	hypothetical protein EGR_01789	1458.56	-1.9672	0.620748	-3.16908	0.00152924	0.00510813
EGR_09650	Heat shock cognate protein	77.8491	1.76998	0.949419	1.86428	0.0622827	0.116262		EGR_08032	hypothetical protein EGR_08032	385.26	-1.96716	0.723698	-2.71821	0.00656368	0.0176175
EGR_06016	Hypoxanthine-guanine phosphoribosyltransferase	1086.82	1.76637	0.330291	5.34793	8.89676e-08	8.69256e-07		EGR_00613	Anosmin-1	852.4	-1.96629	0.343106	-5.73086	9.99245e-09	1.22144e-07
EGR_05899	hypothetical protein EGR_05899	401.816	1.75985	0.457506	3.84661	0.000119766	0.000556215		EGR_06026	hypothetical protein EGR_06026	2004.34	-1.96385	0.332924	-5.89879	3.66181e-09	4.89261e-08
EGR_00551	GrpE protein	1252.68	1.75936	0.219082	8.03058	9.70115e-16	3.96997e-14		EGR_06372	Peroxidasin	2165.72	-1.96155	0.763514	-2.56911	0.010196	0.0256892
EGR_03694	Acyl carrier protein	1153.96	1.75863	0.264244	6.65534	2.82637e-11	5.70052e-10		EGR_02561	Liprin-beta-1	1615.22	-1.95951	0.510772	-3.83638	0.000124864	0.000577673
EGR_00624	putative signal peptidase complex subunit	2024.63	1.75279	0.257249	6.81361	9.51789e-12	2.09964e-10		EGR_05022	Basement membrane-specific heparan sulfate proteoglycan core protein	31899.5	-1.95725	0.391453	-4.99995	5.73443e-07	4.70246e-06
EGR_04454	Kinesin heavy chain	13.1049	1.75049	0.942928	1.85644	0.0633909	0.117837		EGR_04774	Guanine nucleotide-binding protein subunit alpha-13	327.788	-1.95677	0.474527	-4.12363	3.72949e-05	0.00019733
EGR_05311	Decaprenyl-diphosphate synthase subunit	1220.23	1.74939	0.169217	10.3382	4.73541e-25	6.46995e-23		EGR_04074	putative inactive serine/threonine-protein kinase lvsG	4398.14	-1.95634	0.304843	-6.41754	1.38495e-10	2.47508e-09
EGR_05307	hypothetical protein EGR_05307	60.4653	1.7458	0.456337	3.82568	0.000130414	0.000601381		EGR_04794	Knirps-related protein	3162.69	-1.95348	0.304235	-6.42095	1.35424e-10	2.43045e-09
EGR_04816	hypothetical protein EGR_04816	883.726	1.74524	0.325824	5.3564	8.48981e-08	8.32375e-07		EGR_00497	hypothetical protein EGR_00497	108.973	-1.95346	0.819992	-2.38229	0.0172054	0.0400845
EGR_01459	hypothetical protein EGR_01459	28.9572	1.74514	0.754381	2.31334	0.0207037	0.0465079		EGR_02253	Merlin	3976.68	-1.952	0.429666	-4.54306	5.5444e-06	3.65215e-05
EGR_08862	VCP-like ATPase	899.442	1.73978	0.220444	7.89218	2.96957e-15	1.15923e-13		EGR_02562	hypothetical protein EGR_02562	816.919	-1.95165	0.460538	-4.23777	2.25749e-05	0.00012698
EGR_06482	ERI1 exoribonuclease	894.609	1.73884	0.371929	4.67519	2.93678e-06	2.05614e-05		EGR_04200	Kinesin-like protein KIF26A	272.206	-1.95113	0.833864	-2.33987	0.0192905	0.043892
EGR_02031	hypothetical protein EGR_02031	2009.62	1.73768	0.258681	6.71747	1.84907e-11	3.80653e-10		EGR_08001	Neurogenic locus notch protein	12054.1	-1.95052	0.566537	-3.44289	0.000575541	0.00218338
EGR_02892	hypothetical protein EGR_02892	121.533	1.73677	0.528222	3.28796	0.00100915	0.00355449		EGR_03524	hypothetical protein EGR_03524	54.3243	-1.94917	1.14381	-1.7041	0.0883633	0.153891
EGR_04035	Carbonyl reductase	92.4122	1.73671	0.886095	1.95996	0.0500009	0.0967026		EGR_09018	hypothetical protein EGR_09018	27.2101	-1.94897	1.7172	-1.13497	0.256389	0.361737
EGR_00713	hypothetical protein EGR_00713	34.3883	1.73638	1.06732	1.62687	0.103766	0.175519		EGR_03591	hypothetical protein EGR_03591	8924.91	-1.94604	0.208202	-9.34687	9.02819e-21	7.21489e-19
EGR_02060	Elongation factor 1-beta	4344.24	1.7353	0.261031	6.64785	2.974e-11	5.98402e-10		EGR_06317	hypothetical protein EGR_06317	216.858	-1.94463	0.613579	-3.16932	0.00152796	0.00510787
EGR_07662	hypothetical protein EGR_07662	47.7046	1.72773	0.577455	2.99197	0.00277183	0.00844914		EGR_01803	hypothetical protein EGR_01803	108.148	-1.94048	0.772673	-2.51139	0.0120257	0.0294932
EGR_09167	Coiled-coil domain-containing protein	970.402	1.72498	0.180796	9.54102	1.41435e-21	1.26115e-19		EGR_07192	hypothetical protein EGR_07192	1134.79	-1.94018	0.302884	-6.40569	1.49695e-10	2.65515e-09
EGR_09150	hypothetical protein EGR_09150	372.662	1.72325	0.285754	6.03052	1.6343e-09	2.37203e-08		EGR_07306	Kinesin-like protein KIF1A	134.957	-1.93862	1.09877	-1.76435	0.0776737	0.138259
EGR_06148	Mannose-1-phosphate guanyltransferase beta	567.251	1.72201	0.228853	7.52455	5.29022e-14	1.70393e-12		EGR_07178	Histone deacetylase	242.9	-1.93859	0.568729	-3.40863	0.000652893	0.00244287
EGR_08597	Translationally-controlled tumor protein	4246.25	1.72158	0.211365	8.14509	3.79011e-16	1.68094e-14		EGR_08026	Alpha-N-acetylgalactosaminidase	889.91	-1.93747	0.367149	-5.27707	1.31265e-07	1.23687e-06
EGR_10231	hypothetical protein EGR_10231	13.2908	1.72157	0.935414	1.84044	0.0657034	0.121179		EGR_02974	Partitioning defective protein	2210.88	-1.93701	0.509221	-3.80387	0.000142451	0.000650511
EGR_05141	Ileal sodium/bile acid cotransporter	50.7841	1.71473	0.716269	2.39397	0.0166672	0.039056		EGR_06374	Peroxidasin	1913.98	-1.93679	0.791092	-2.44825	0.0143552	0.0342447
EGR_08551	hypothetical protein EGR_08551	393.235	1.71415	0.377678	4.53864	5.66179e-06	3.71215e-05		EGR_06839	cGMP-dependent protein kinase	161.425	-1.93398	0.664019	-2.91254	0.00358502	0.0105228
EGR_06115	Iron/zinc purple acid phosphatase-like protein	1345.62	1.71386	0.29361	5.83719	5.30873e-09	6.85521e-08		EGR_10891	hypothetical protein EGR_10891	188.336	-1.93393	1.40379	-1.37765	0.16831	0.258805
EGR_09935	hypothetical protein EGR_09935	16.067	1.71224	1.15	1.4889	0.136514	0.218642		EGR_03994	Rap guanine nucleotide exchange factor	1398.16	-1.93294	0.355451	-5.43797	5.38895e-08	5.59434e-07
EGR_03604	Retrovirus-related Pol polyprotein from transposon opus	13.3934	1.71158	1.06535	1.60658	0.108146	0.181515		EGR_06646	SNF-related serine/threonine-protein kinase	1801.34	-1.93284	0.263242	-7.34246	2.09703e-13	5.92132e-12
EGR_00986	LIN1-like protein	1071.28	1.71156	0.238736	7.16927	7.53973e-13	1.91799e-11		EGR_03909	Histone deacetylase 5	1826.02	-1.93109	0.31015	-6.2263	4.77567e-10	7.73512e-09
EGR_06882	DNA-directed RNA polymerase II subunit RPB4	630.036	1.71001	0.292757	5.84105	5.18736e-09	6.72927e-08		EGR_00451	Activin receptor type-1	536.981	-1.931	0.375209	-5.14645	2.65456e-07	2.32541e-06
EGR_09269	Trypsin inhibitor	330.133	1.70776	0.497338	3.43381	0.000595165	0.00224847		EGR_08779	Myosin-IIIb	1047.03	-1.93071	0.621784	-3.10512	0.00190202	0.00613792
EGR_05984	N-acetyltransferase ESCO1	96.9355	1.70064	0.578084	2.94186	0.00326251	0.00970391		EGR_07212	hypothetical protein EGR_07212	375.612	-1.92951	0.433686	-4.4491	8.62307e-06	5.40281e-05
EGR_03587	Josephin-2	932.261	1.70059	0.383482	4.43461	9.22395e-06	5.74108e-05		EGR_04312	Leucine-rich repeat-containing protein 4C	53.6387	-1.92855	1.06555	-1.8099	0.0703108	0.127839
EGR_01358	Nuclear nucleic acid-binding protein C1D	1212.72	1.70027	0.266726	6.3746	1.83443e-10	3.1778e-09		EGR_00023	E3 ubiquitin-protein ligase UPL3	1125.3	-1.92772	0.409654	-4.70573	2.52961e-06	1.79225e-05
EGR_08917	Vesicle transport protein SFT2B	1255.83	1.69641	0.359208	4.72264	2.328e-06	1.66981e-05		EGR_11318	hypothetical protein EGR_11318	2517.81	-1.92731	0.36914	-5.22109	1.77876e-07	1.61846e-06
EGR_00932	Protein kinase C and casein kinase substrate in neurons protein	1029.66	1.69518	0.22718	7.46184	8.53207e-14	2.59983e-12		EGR_09046	Ryanodine receptor 44F	2410.37	-1.92714	0.850779	-2.26515	0.0235034	0.0517269
EGR_08691	Heat shock cognate protein	43.2742	1.6944	0.950092	1.78341	0.0745199	0.133713		EGR_01790	Lysine-specific demethylase 3A-A	2515.82	-1.92614	0.458887	-4.19743	2.69963e-05	0.000148304
EGR_05429	Dynein light chain 1, cytoplasmic	1319.72	1.69388	0.391827	4.32302	1.53908e-05	9.09174e-05		EGR_01251	FH1/FH2 domain-containing protein	3638.12	-1.92544	0.349435	-5.51015	3.58534e-08	3.91385e-07
EGR_04752	Leucine-rich repeat-containing protein 6	670.897	1.69332	0.272253	6.21965	4.98276e-10	8.03981e-09		EGR_07319	hypothetical protein EGR_07319	1148.66	-1.92331	0.43285	-4.44337	8.85596e-06	5.52829e-05
EGR_08498	Leucine-rich repeat and death domain-containing protein	235.325	1.69305	0.345266	4.90361	9.40926e-07	7.34616e-06		EGR_08477	CBM21 domain-containing protein	7680.95	-1.91585	0.289306	-6.62223	3.53811e-11	6.97008e-10
EGR_05739	hypothetical protein EGR_05739	18.9493	1.69187	0.805447	2.10054	0.0356814	0.0731858		EGR_07248	Carbonic anhydrase	27315	-1.91261	0.341146	-5.60641	2.06562e-08	2.38066e-07
EGR_01185	hypothetical protein EGR_01185	10.8404	1.69183	0.974364	1.73635	0.0825024	0.1456		EGR_00119	Steroid receptor seven-up, isoforms B/C	980.509	-1.91155	1.24367	-1.53702	0.124288	0.202705
EGR_04894	hypothetical protein EGR_04894	2482.76	1.68975	0.60725	2.78263	0.00539199	0.0149169		EGR_08741	hypothetical protein EGR_08741	1191.25	-1.90994	0.38675	-4.93843	7.87557e-07	6.31761e-06
EGR_08712	hypothetical protein EGR_08712	6025.19	1.68649	0.41049	4.10848	3.98272e-05	0.000209161		EGR_08781	hypothetical protein EGR_08781	6574.12	-1.90607	0.255426	-7.4623	8.50236e-14	2.59983e-12
EGR_00696	hypothetical protein EGR_00696	810.804	1.68292	0.269552	6.24342	4.28114e-10	6.9688e-09		EGR_08831	EF-hand domain-containing protein	52.7375	-1.90306	1.07066	-1.77746	0.0754924	0.1352
EGR_10945	hypothetical protein EGR_10945	24.4824	1.6823	1.01065	1.66457	0.0959992	0.164817		EGR_03324	hypothetical protein EGR_03324	26.316	-1.90153	1.58523	-1.19953	0.230324	0.332071
EGR_03286	V-type proton ATPase subunit e	1227.58	1.68209	0.245865	6.84151	7.83608e-12	1.74224e-10		EGR_01463	hypothetical protein EGR_01463	5737.16	-1.90133	0.254304	-7.47658	7.62817e-14	2.34975e-12
EGR_05127	Ectonucleoside triphosphate diphosphohydrolase	16.3468	1.68133	0.911565	1.84445	0.065118	0.120434		EGR_07722	Receptor-type tyrosine-protein phosphatase F	3550.71	-1.90044	0.260832	-7.28606	3.19151e-13	8.66517e-12
EGR_08049	hypothetical protein EGR_08049	46.3398	1.6803	0.581507	2.88956	0.00385779	0.0112493		EGR_07084	Serine/threonine-protein phosphatase 2B catalytic subunit gamma isoform	263.014	-1.90018	0.519666	-3.65654	0.000255639	0.00108493
EGR_10142	hypothetical protein EGR_10142	1197.37	1.67837	0.235154	7.13733	9.51606e-13	2.392e-11		EGR_03149	Protein split ends	3392.06	-1.90009	0.358458	-5.30072	1.15344e-07	1.10155e-06
EGR_03503	Riboflavin kinase	568.127	1.67574	0.339218	4.94	7.81236e-07	6.27285e-06		EGR_05365	hypothetical protein EGR_05365	499.262	-1.89911	0.614925	-3.08836	0.00201268	0.00644102
EGR_04386	HIV1 enhancer-binding protein 2	303.513	1.67421	0.290763	5.758	8.51187e-09	1.06505e-07		EGR_00287	Cell division protein kinase	3409.25	-1.89615	0.23274	-8.1471	3.72753e-16	1.66189e-14
EGR_01063	Calcium-binding protein	338.969	1.67406	0.30522	5.48475	4.14055e-08	4.43983e-07		EGR_01250	hypothetical protein EGR_01250	419.433	-1.89558	0.757061	-2.50386	0.0122845	0.0300584
EGR_09692	N(4)-(Beta-N-acetylglucosaminyl)-L-asparaginase	881.511	1.67184	0.207684	8.04996	8.2823e-16	3.45613e-14		EGR_10432	hypothetical protein EGR_10432	25921.5	-1.89529	0.335983	-5.64105	1.69018e-08	1.98029e-07
EGR_07761	SOSS complex subunit B1	627.222	1.67063	0.282042	5.92334	3.15463e-09	4.3171e-08		EGR_01004	Ankyrin-2	4558.58	-1.89467	0.438039	-4.32534	1.52295e-05	9.0027e-05
EGR_09524	AP-3 complex subunit sigma-2	414.12	1.66834	0.307077	5.43297	5.54234e-08	5.71158e-07		EGR_08607	hypothetical protein EGR_08607	1047.86	-1.89451	0.380063	-4.98472	6.20529e-07	5.06407e-06
EGR_01268	Signal peptidase complex subunit	1797.79	1.66689	0.239764	6.95221	3.59607e-12	8.46176e-11		EGR_05574	hypothetical protein EGR_05574	78.4801	-1.89228	0.969626	-1.95155	0.0509914	0.0982817
EGR_06956	hypothetical protein EGR_06956	414.784	1.66529	0.323411	5.14914	2.6168e-07	2.29709e-06		EGR_06998	Protocadherin-17	889.084	-1.89191	0.524359	-3.60804	0.000308515	0.0012736
EGR_02220	urea active transporter-like protein	46.7286	1.6643	0.529136	3.14533	0.00165902	0.00547469		EGR_08780	Serine/threonine-protein kinase svkA	496.328	-1.8904	0.66943	-2.82389	0.0047445	0.0133835
EGR_01795	Translation initiation factor IF-2	1052.65	1.66396	0.185321	8.97884	2.73636e-19	1.89998e-17		EGR_04966	BTB and MATH domain-containing protein 43	678.725	-1.88927	0.405428	-4.65995	3.16288e-06	2.20516e-05
EGR_00147	Acyl-CoA-binding protein	5934.5	1.66248	0.313716	5.2993	1.1625e-07	1.10895e-06		EGR_06508	hypothetical protein EGR_06508	208.671	-1.88809	0.753802	-2.50475	0.0122537	0.0300172
EGR_01144	hypothetical protein EGR_01144	11.059	1.65822	1.08584	1.52713	0.126729	0.205773		EGR_02333	Single-stranded DNA-binding protein 3	1356.13	-1.88799	0.309687	-6.09646	1.08446e-09	1.64043e-08
EGR_03632	ank repeat-containing	913.094	1.65761	0.316904	5.23063	1.68933e-07	1.54372e-06		EGR_00574	Fibroblast growth factor receptor	1694.58	-1.88741	0.342052	-5.5179	3.43071e-08	3.76933e-07
EGR_08852	hypothetical protein EGR_08852	44.1726	1.65653	0.572123	2.89541	0.00378662	0.0110761		EGR_03449	Transformation/transcription domain-associated protein	9189.39	-1.88527	0.415318	-4.53934	5.64295e-06	3.70267e-05
EGR_02405	Methylosome subunit pICln	1333.63	1.65587	0.249281	6.64257	3.08255e-11	6.18774e-10		EGR_11218	hypothetical protein EGR_11218	156.102	-1.88434	0.928794	-2.0288	0.0424782	0.0841911
EGR_05064	hypothetical protein EGR_05064	665.721	1.65524	0.220832	7.4955	6.60485e-14	2.0955e-12		EGR_01301	Collagen alpha-2(I) chain	8790.43	-1.88387	0.41588	-4.52984	5.90278e-06	3.84044e-05
EGR_04400	Calcyphosin-like protein	1028.47	1.65363	0.204904	8.07026	7.01471e-16	2.97108e-14		EGR_09216	Multidrug resistance-associated protein	1918.3	-1.87909	0.567215	-3.31285	0.00092352	0.00329118
EGR_02032	hypothetical protein EGR_02032	27.6877	1.65276	0.792435	2.08567	0.0370083	0.0753057		EGR_02689	hypothetical protein EGR_02689	51.8553	-1.87826	1.13334	-1.65728	0.0974628	0.166688
EGR_03285	Putative zinc finger protein	1065.5	1.65167	0.461222	3.58107	0.000342185	0.00139224		EGR_02946	Tight junction protein ZO-3	1450.71	-1.87794	0.334385	-5.6161	1.95312e-08	2.26953e-07
EGR_06491	hypothetical protein EGR_06491	24.889	1.65134	0.656527	2.51527	0.0118941	0.0292806		EGR_08517	RNA-binding protein MEX3B	4259.18	-1.87282	0.436982	-4.28581	1.82076e-05	0.000104946
EGR_06659	Innexin unc-9	196.738	1.65015	0.400535	4.11986	3.79106e-05	0.000200463		EGR_02315	Intraflagellar transport protein	1933.23	-1.87067	0.22906	-8.16673	3.16863e-16	1.43537e-14
EGR_02309	hypothetical protein EGR_02309	886.452	1.64999	0.281497	5.86151	4.5868e-09	6.04273e-08		EGR_07458	Abhydrolase domain-containing protein	1778.1	-1.87028	0.301421	-6.20487	5.47427e-10	8.73306e-09
EGR_09993	Glycerol kinase	2444.23	1.64927	0.803515	2.05257	0.0401146	0.0803904		EGR_01420	hypothetical protein EGR_01420	3116.09	-1.86936	0.363755	-5.13906	2.7612e-07	2.40887e-06
EGR_02551	hypothetical protein EGR_02551	58.2339	1.64852	0.684784	2.40737	0.0160681	0.0377881		EGR_03993	Rap guanine nucleotide exchange factor (GEF)	540.538	-1.86861	0.434805	-4.29758	1.72675e-05	0.000100187
EGR_00393	hypothetical protein EGR_00393	80.5603	1.64559	0.464076	3.54595	0.000391198	0.00155437		EGR_00453	hypothetical protein EGR_00453	3035.34	-1.86763	0.238776	-7.82167	5.21269e-15	1.96252e-13
EGR_09469	Dynein light chain 2, cytoplasmic	2998.49	1.64252	0.463485	3.54383	0.000394354	0.00156394		EGR_09293	Neurexin-2-alpha	437.152	-1.86715	0.644283	-2.89803	0.0037551	0.0109953
EGR_00273	RUN domain-containing protein 3A	2486.08	1.63891	0.237321	6.9059	4.98869e-12	1.14524e-10		EGR_03377	CCR4-NOT transcription complex subunit 6-like protein	3540.98	-1.86397	0.486001	-3.83533	0.000125398	0.000579827
EGR_01555	hypothetical protein EGR_01555	716.344	1.63881	0.227307	7.20969	5.60813e-13	1.47079e-11		EGR_05041	hypothetical protein EGR_05041	281.882	-1.86165	0.51686	-3.60184	0.000315968	0.00129867
EGR_02996	Isochorismatase domain-containing protein 2	379.718	1.63568	0.270928	6.03732	1.56694e-09	2.2925e-08		EGR_03132	Plasma membrane calcium-transporting ATPase 3	13255.3	-1.85995	0.35267	-5.27391	1.33544e-07	1.25555e-06
EGR_02618	hypothetical protein EGR_02618	36.3577	1.63282	0.746014	2.18872	0.0286171	0.0609238		EGR_04832	DNA-binding protein D-ETS-3	536.976	-1.85856	0.361156	-5.14616	2.65871e-07	2.32665e-06
EGR_03421	inner dynein arm light chain, axonemal	484.162	1.63144	0.258913	6.30113	2.95485e-10	4.90795e-09		EGR_06418	hypothetical protein EGR_06418	459.643	-1.8571	0.483656	-3.83971	0.000123182	0.000570204
EGR_05098	putative ribosome biogenesis protein RLP24	955.336	1.62959	0.251558	6.47798	9.29576e-11	1.71556e-09		EGR_01852	Transcription factor Sox-6	229.633	-1.85584	0.603612	-3.07456	0.00210815	0.00670351
EGR_05105	putative ribosome biogenesis protein RLP24	955.788	1.62873	0.250383	6.50498	7.77038e-11	1.44666e-09		EGR_01928	Potassium voltage-gated channel subfamily H member 7	610.502	-1.8512	0.57342	-3.22835	0.00124507	0.00428042
EGR_05139	Sodium/bile acid cotransporter 5	336.452	1.62805	0.645957	2.52037	0.011723	0.0289152		EGR_07412	Glutamate receptor-interacting protein	381.122	-1.8493	0.544441	-3.3967	0.000682035	0.00253622
EGR_01058	hypothetical protein EGR_01058	162.839	1.62576	0.377599	4.30553	1.6659e-05	9.74573e-05		EGR_10893	hypothetical protein EGR_10893	18747.4	-1.84915	0.256107	-7.22024	5.18967e-13	1.37811e-11
EGR_00654	FMRFamide receptor	940.501	1.62568	0.344443	4.71975	2.36136e-06	1.68945e-05		EGR_08939	AMY-1-associating protein	913.035	-1.84684	0.325486	-5.67411	1.39411e-08	1.66331e-07
EGR_09270	Transmembrane protein 9	1238.14	1.62567	0.220316	7.37881	1.59709e-13	4.6174e-12		EGR_04409	hypothetical protein EGR_04409	735.464	-1.84672	0.643832	-2.86833	0.00412642	0.0119056
EGR_00255	Cyclin-dependent kinases regulatory subunit	300.896	1.6221	0.489483	3.31391	0.00092	0.00328002		EGR_10630	Heat shock cognate protein	1038.34	-1.84465	0.490163	-3.76334	0.00016766	0.000747517
EGR_07374	hypothetical protein EGR_07374	50.6742	1.61999	0.859766	1.88422	0.059535	0.112021		EGR_03793	Roundabout	2756.4	-1.8425	0.395446	-4.65929	3.17295e-06	2.21037e-05
EGR_01381	hypothetical protein EGR_01381	11.2771	1.61851	1.16291	1.39177	0.163992	0.253328		EGR_01060	Calcium-binding protein	10997.7	-1.8421	0.318439	-5.78478	7.26058e-09	9.16608e-08
EGR_02903	ER degradation-enhancing alpha-mannosidase-like protein	468.687	1.61543	0.294187	5.49118	3.99267e-08	4.30852e-07		EGR_02973	hypothetical protein EGR_02973	201.889	-1.8395	0.681476	-2.69929	0.00694878	0.0184698
EGR_04639	Tetratricopeptide repeat protein 4	591.144	1.61223	0.215223	7.49099	6.83554e-14	2.14459e-12		EGR_03659	hypothetical protein EGR_03659	2343.53	-1.83727	0.305654	-6.01097	1.84417e-09	2.62996e-08
EGR_09579	hypothetical protein EGR_09579	14.1795	1.61131	0.975582	1.65164	0.0986085	0.168342		EGR_10728	Mediator of RNA polymerase II transcription subunit	5386.85	-1.8357	0.37193	-4.93559	7.9907e-07	6.38578e-06
EGR_05604	Histone deacetylase 3	707.622	1.6109	0.189731	8.49044	2.05853e-17	1.13973e-15		EGR_11089	hypothetical protein EGR_11089	25.0496	-1.82932	1.7643	-1.03685	0.299806	0.409292
EGR_09406	Chromosome transmission fidelity protein	141.536	1.61063	0.556785	2.89274	0.00381901	0.0111554		EGR_06181	putative glutamyl-tRNA(Gln) amidotransferase subunit B	1126.78	-1.82789	0.353982	-5.16379	2.41995e-07	2.13758e-06
EGR_01820	hypothetical protein EGR_01820	11.3286	1.60963	1.23302	1.30543	0.191745	0.287228		EGR_06671	hypothetical protein EGR_06671	450.073	-1.82568	0.469325	-3.89002	0.000100236	0.000474355
EGR_00282	hypothetical protein EGR_00282	945.19	1.60597	0.191474	8.38739	4.97039e-17	2.59903e-15		EGR_05645	Tripartite motif-containing protein 9	249.743	-1.82413	0.561455	-3.24893	0.00115839	0.00402325
EGR_07916	Succinyl-CoA ligase	1115.48	1.60556	0.181371	8.85235	8.56936e-19	5.62721e-17		EGR_08608	Teneurin-1	3434.92	-1.81909	0.536494	-3.39071	0.000697131	0.00258329
EGR_06573	Origin recognition complex subunit	988.611	1.60444	0.293171	5.47271	4.43198e-08	4.72837e-07		EGR_00281	polyubiquitin	49.7568	-1.81863	1.26537	-1.43723	0.150651	0.236841
EGR_09854	Homeobox protein araucan	480.304	1.60354	0.480515	3.33713	0.000846469	0.00304219		EGR_07697	Protein dachsous	994.611	-1.81779	0.294989	-6.16223	7.17274e-10	1.11897e-08
EGR_03565	Glycolipid transfer protein domain-containing protein	844.449	1.60273	0.203999	7.85654	3.94876e-15	1.51357e-13		EGR_06564	Phosphatidylinositol 3-kinase regulatory subunit beta	968.084	-1.81507	0.442507	-4.10179	4.09973e-05	0.000214773
EGR_05849	Hexokinase	4735.21	1.60013	0.332856	4.80728	1.53e-06	1.14696e-05		EGR_10319	hypothetical protein EGR_10319	24.8014	-1.81461	1.59305	-1.13907	0.254672	0.359855
EGR_04490	Transmembrane protein	190.855	1.59978	0.328158	4.87503	1.08794e-06	8.40104e-06		EGR_09682	hypothetical protein EGR_09682	272.839	-1.8134	0.518381	-3.49821	0.0004684	0.00182261
EGR_08754	Uridine diphosphate glucose pyrophosphatase	919.842	1.59972	0.29436	5.43459	5.4923e-08	5.68075e-07		EGR_00750	Early growth response protein	2225.33	-1.80926	0.77137	-2.34552	0.0190008	0.0434069
EGR_03341	tRNA-dihydrouridine synthase 1-like protein	703.626	1.59919	0.297325	5.37858	7.50753e-08	7.44688e-07		EGR_10977	hypothetical protein EGR_10977	4497.23	-1.80831	0.395636	-4.57065	4.86224e-06	3.24571e-05
EGR_08165	hypothetical protein EGR_08165	94.0575	1.59832	0.586149	2.72682	0.00639477	0.0172846		EGR_06230	Titin	8289.38	-1.80597	0.262742	-6.87356	6.26193e-12	1.41831e-10
EGR_08401	hypothetical protein EGR_08401	459.153	1.59714	0.278316	5.73858	9.54759e-09	1.17384e-07		EGR_07429	hypothetical protein EGR_07429	16155.2	-1.80559	0.441631	-4.08846	4.34238e-05	0.000225948
EGR_03239	Endoplasmic reticulum-Golgi intermediate compartment protein 3	1142.74	1.59409	0.292708	5.44603	5.15064e-08	5.37328e-07		EGR_11102	hypothetical protein EGR_11102	49.2656	-1.80542	1.18921	-1.51817	0.128972	0.208895
EGR_06272	N-acetyltransferase	595.557	1.58999	0.249836	6.36413	1.96398e-10	3.37462e-09		EGR_04202	Homeobox protein SIX2	345.23	-1.80537	0.507998	-3.5539	0.000379562	0.00151879
EGR_05713	Putative deoxyribose-phosphate aldolase	939.664	1.58887	0.310483	5.1174	3.09783e-07	2.68321e-06		EGR_00366	SH2 domain-containing adapter protein F	2415.21	-1.8044	0.298427	-6.04637	1.48144e-09	2.18628e-08
EGR_03586	DnaJ subfamily C member protein	720.961	1.58426	0.294278	5.38354	7.30356e-08	7.28721e-07		EGR_11131	hypothetical protein EGR_11131	98.5664	-1.80406	0.939765	-1.91969	0.0548972	0.104761
EGR_01375	Thiamin pyrophosphokinase	1304.83	1.57919	0.249011	6.34184	2.2704e-10	3.85423e-09		EGR_04539	Peroxidasin	442.851	-1.8021	0.56044	-3.21551	0.00130214	0.00445135
EGR_04323	39S ribosomal protein L44	760.865	1.5778	0.191228	8.25088	1.57233e-16	7.65469e-15		EGR_06007	Alpha-tocopherol transfer protein-like protein	319.42	-1.80011	0.584608	-3.07917	0.00207581	0.00661308
EGR_00092	ELMO domain-containing protein	1896.93	1.57777	0.455523	3.46365	0.000532907	0.00204635		EGR_08117	Nipped-B-like protein	2579.68	-1.79983	0.358433	-5.02139	5.12994e-07	4.25203e-06
EGR_01553	Translation initiation factor eIF-2B subunit beta	2701.08	1.57593	0.262673	5.99959	1.97821e-09	2.80694e-08		EGR_02691	Macrophage colony-stimulating factor 1 receptor	1792.59	-1.79917	0.410592	-4.38188	1.1766e-05	7.13965e-05
EGR_09042	hypothetical protein EGR_09042	387.009	1.57439	0.417835	3.76797	0.000164579	0.000735697		EGR_02780	Mitotic spindle assembly checkpoint protein MAD2A	1273.21	-1.79458	0.268882	-6.67422	2.48559e-11	5.04926e-10
EGR_03101	N-acetyltransferase NAT13	424.93	1.57269	0.285635	5.50595	3.67192e-08	3.99236e-07		EGR_09215	hypothetical protein EGR_09215	317.595	-1.79167	0.767455	-2.33456	0.0195663	0.0444597
EGR_10150	hypothetical protein EGR_10150	642.172	1.57188	0.23145	6.79143	1.11026e-11	2.43023e-10		EGR_07628	Bestrophin-1	3332.05	-1.78488	0.201775	-8.84591	9.07848e-19	5.83664e-17
EGR_08667	GTP-binding protein-related protein	245.957	1.57145	0.307143	5.11633	3.11541e-07	2.69568e-06		EGR_00067	Zinc finger protein 445	72.7906	-1.78243	0.891668	-1.99898	0.0456102	0.0891677
EGR_10252	Multidrug and toxin extrusion protein	312.577	1.57016	0.590312	2.65988	0.00781676	0.0204504		EGR_05316	Kunitz-type proteinase inhibitor 5 II	679.66	-1.78204	0.94239	-1.89098	0.0586267	0.11046
EGR_06799	Mitochondrial import inner membrane translocase subunit TIM14	310.032	1.56909	0.349207	4.49328	7.01332e-06	4.50702e-05		EGR_08046	Ca(2+)/calmodulin-responsive adenylate cyclase	5121.22	-1.78187	0.293339	-6.07445	1.24417e-09	1.86868e-08
EGR_04582	Tubulin epsilon chain	2015.26	1.56725	0.184473	8.49579	1.96583e-17	1.10282e-15		EGR_03588	hypothetical protein EGR_03588	18283.8	-1.78049	0.305692	-5.82446	5.7297e-09	7.3207e-08
EGR_08406	Cystatin-A3	3655.37	1.56362	0.190384	8.21297	2.15786e-16	1.0099e-14		EGR_04066	Protein chibby	2204.73	-1.77911	0.276729	-6.42909	1.28369e-10	2.31366e-09
EGR_08656	hypothetical protein EGR_08656	63.9956	1.5625	0.669392	2.33421	0.0195847	0.0444898		EGR_05512	Ral GTPase-activating protein subunit beta	3052.4	-1.77906	0.260375	-6.83268	8.33399e-12	1.8481e-10
EGR_01270	Excitatory amino acid transporter 3	305.861	1.55925	0.679508	2.29467	0.0217521	0.0484774		EGR_02858	Schwann cell myelin protein	411.753	-1.77868	0.640037	-2.77903	0.00545218	0.015049
EGR_07940	Charged multivesicular body protein	3047.15	1.55899	0.206408	7.55294	4.25527e-14	1.39715e-12		EGR_03492	ATP-dependent RNA helicase ded1	1113.95	-1.77851	0.632288	-2.81281	0.00491099	0.0137843
EGR_07013	Chromatin accessibility complex protein	236.106	1.55801	0.382473	4.07353	4.6306e-05	0.000239474		EGR_02818	Small G protein signaling modulator	9835.68	-1.77545	0.242769	-7.31335	2.60569e-13	7.26079e-12
EGR_08063	Severin	18344.1	1.55582	0.179254	8.67942	3.97779e-18	2.40684e-16		EGR_08085	Laminin subunit beta-2	409.21	-1.76969	0.98046	-1.80496	0.0710809	0.12899
EGR_07284	Zinc finger protein 706	1491.58	1.55536	0.166049	9.36689	7.47035e-21	6.08474e-19		EGR_04876	hypothetical protein EGR_04876	96.2303	-1.76829	0.806966	-2.19128	0.0284318	0.0606152
EGR_03367	hypothetical protein EGR_03367	40.892	1.55529	0.614197	2.53224	0.0113337	0.028105		EGR_05297	hypothetical protein EGR_05297	24.0556	-1.76811	1.66106	-1.06445	0.287125	0.395743
EGR_01590	PRA1 family protein	496.31	1.55528	0.21217	7.33033	2.29595e-13	6.44006e-12		EGR_09712	Myosin light chain kinase, smooth muscle	14446.7	-1.76757	0.389349	-4.5398	5.63068e-06	3.69748e-05
EGR_03002	Maf-like protein	464.114	1.55525	0.19751	7.87427	3.42739e-15	1.32573e-13		EGR_03184	hypothetical protein EGR_03184	120.132	-1.76717	0.799463	-2.21045	0.027074	0.0582239
EGR_09402	hypothetical protein EGR_09402	263.196	1.5522	1.3866	1.11943	0.262955	0.36928		EGR_10898	hypothetical protein EGR_10898	24.0144	-1.76686	1.63878	-1.07816	0.280962	0.389149
EGR_03118	40S ribosomal protein S14	5372.89	1.55081	0.2048	7.57232	3.66614e-14	1.22267e-12		EGR_08645	F-box only protein 38	3122.74	-1.76656	0.27645	-6.39017	1.65703e-10	2.91217e-09
EGR_00367	hypothetical protein EGR_00367	96.6334	1.54911	0.453472	3.41611	0.000635232	0.00238416		EGR_05226	E3 ubiquitin-protein ligase hyd	3815.16	-1.76492	0.37937	-4.65224	3.28345e-06	2.28359e-05
EGR_07257	Transmembrane BAX inhibitor motif-containing protein 4	1128.77	1.54755	0.208022	7.43936	1.01174e-13	3.02843e-12		EGR_08312	PH and SEC7 domain-containing protein	575.323	-1.76354	0.584857	-3.01534	0.00256691	0.00792432
EGR_08588	Histone H2A	32.243	1.5472	0.953605	1.62247	0.104702	0.176795		EGR_05280	hypothetical protein EGR_05280	143.772	-1.76264	0.967699	-1.82148	0.0685346	0.125282
EGR_02766	Calcyphosin-like protein	1703.92	1.54691	0.183716	8.42015	3.76017e-17	2.04182e-15		EGR_04417	Xylosyltransferase oxt	7781.13	-1.76167	0.223396	-7.88585	3.12404e-15	1.21393e-13
EGR_04637	Dynein light chain 1, cytoplasmic	11584.1	1.54652	0.233401	6.62601	3.44883e-11	6.82686e-10		EGR_08390	Leucine-rich repeat serine/threonine-protein kinase	2537.38	-1.76142	0.277732	-6.34217	2.26556e-10	3.85372e-09
EGR_09448	hypothetical protein EGR_09448	513.445	1.54618	0.345014	4.48149	7.41222e-06	4.72678e-05		EGR_00719	Dihydropyrimidinase-related protein	646.118	-1.76092	0.498383	-3.53326	0.000410466	0.00162252
EGR_01098	hypothetical protein EGR_01098	511.46	1.54302	0.286845	5.37928	7.47824e-08	7.42652e-07		EGR_08898	Synaptotagmin-1	478.639	-1.76077	0.382616	-4.60192	4.18613e-06	2.84825e-05
EGR_05850	Tetratricopeptide repeat protein 29	35.2696	1.54229	0.750403	2.05528	0.0398523	0.0799784		EGR_03841	HEAT repeat-containing protein 5B	6005.39	-1.76068	0.275031	-6.40174	1.53611e-10	2.71658e-09
EGR_03657	Transformer-2 protein beta	2872.94	1.54034	0.202156	7.61955	2.54552e-14	8.73001e-13		EGR_02826	hypothetical protein EGR_02826	2935.6	-1.75701	0.284638	-6.17278	6.70987e-10	1.05063e-08
EGR_03767	hypothetical protein EGR_03767	11.8023	1.53822	1.16905	1.31579	0.188246	0.283008		EGR_04297	Tubulin beta chain	167.013	-1.75605	0.760319	-2.30962	0.0209089	0.0468943
EGR_09587	Dihydrofolate reductase	1101.68	1.5342	0.257075	5.9679	2.40327e-09	3.36498e-08		EGR_06837	hypothetical protein EGR_06837	142.999	-1.75451	0.687413	-2.55234	0.0107002	0.026722
EGR_01489	Endothelial differentiation-related factor	2593.83	1.53387	0.211366	7.25695	3.95925e-13	1.06472e-11		EGR_04592	Zinc finger SWIM domain-containing protein 6	1141.28	-1.75141	0.384563	-4.55429	5.2562e-06	3.47854e-05
EGR_08740	hypothetical protein EGR_08740	65.0708	1.53182	0.847445	1.80758	0.0706718	0.128413		EGR_00577	Dynein heavy chain 10, axonemal	2757.58	-1.75113	0.428627	-4.08545	4.39924e-05	0.000228485
EGR_05430	Dynein light chain 1, cytoplasmic	952.368	1.53155	0.242902	6.30522	2.87785e-10	4.79887e-09		EGR_03472	Protocadherin-1	2445.78	-1.74941	0.23106	-7.57122	3.6974e-14	1.22826e-12
EGR_06325	Transmembrane and ubiquitin-like domain-containing protein 2	1948.13	1.52994	0.209805	7.29222	3.04881e-13	8.38523e-12		EGR_06617	Disintegrin and metalloproteinase domain-containing protein	7015.11	-1.74665	0.288723	-6.04956	1.45246e-09	2.15477e-08
EGR_02529	hypothetical protein EGR_02529	1290.34	1.52655	0.230384	6.62612	3.44624e-11	6.82686e-10		EGR_04132	SWI/SNF-related matrix-associated actin-dependent regulator of chromatin subfamily E member	6510.82	-1.74513	0.210296	-8.29845	1.05475e-16	5.28683e-15
EGR_02216	Calcium-dependent protein kinase 3	14.8573	1.52467	0.864733	1.76317	0.0778721	0.138466		EGR_09632	Enolase	70.9164	-1.74245	1.20989	-1.44017	0.149819	0.235808
EGR_06093	Transcription initiation factor TFIID subunit 5	1247.49	1.52415	0.224456	6.7904	1.11823e-11	2.4351e-10		EGR_07491	hypothetical protein EGR_07491	329.907	-1.73789	0.510297	-3.40564	0.0006601	0.00246608
EGR_09401	hypothetical protein EGR_09401	106.96	1.52391	1.38586	1.09961	0.271502	0.378895		EGR_04671	FMRFamide receptor	117.845	-1.73766	0.696235	-2.49579	0.0125678	0.0306012
EGR_01817	Mitochondrial thiamine pyrophosphate carrier	806.924	1.51972	0.195779	7.7624	8.33379e-15	2.99134e-13		EGR_11021	hypothetical protein EGR_11021	706.709	-1.73765	0.469939	-3.6976	0.000217649	0.000942546
EGR_01665	Proteasome subunit alpha type-4	2809.62	1.51866	0.194955	7.7898	6.71138e-15	2.45052e-13		EGR_03739	Rho GTPase-activating protein 22	3006.53	-1.73342	0.234068	-7.40561	1.30553e-13	3.82668e-12
EGR_05666	hypothetical protein EGR_05666	606.509	1.51406	0.237056	6.38693	1.6925e-10	2.96836e-09		EGR_10896	Ankyrin repeat domain-containing protein	13609.7	-1.73193	0.208838	-8.29314	1.10299e-16	5.49613e-15
EGR_05843	hypothetical protein EGR_05843	284.166	1.51208	0.307732	4.91362	8.94121e-07	7.02606e-06		EGR_04645	Apolipophorin	6169.93	-1.7316	0.400837	-4.31997	1.56051e-05	9.20642e-05
EGR_03987	Pre-mRNA branch site p14-like protein	1076.54	1.51205	0.233525	6.47489	9.48831e-11	1.74042e-09		EGR_07000	hypothetical protein EGR_07000	773.742	-1.73068	0.417578	-4.14456	3.40462e-05	0.000182651
EGR_05156	Mediator of RNA polymerase II transcription subunit 19-B	696.998	1.51156	0.230669	6.55292	5.64228e-11	1.0838e-09		EGR_04137	SWI/SNF-related matrix-associated actin-dependent regulator of chromatin subfamily E member	6620.29	-1.72738	0.212664	-8.12257	4.56397e-16	1.99285e-14
EGR_09263	Beta-1,3-galactosyl-O-glycosyl-glycoprotein beta-1,6-N-acetylglucosaminyltransferase	710.088	1.5087	0.18626	8.09994	5.49855e-16	2.37183e-14		EGR_01093	E3 ubiquitin-protein ligase ubr-1	559.984	-1.72357	1.05484	-1.63396	0.102267	0.173366
EGR_05721	g-protein coupled receptor	17.9932	1.50739	0.847168	1.77933	0.0751856	0.134793		EGR_05296	hypothetical protein EGR_05296	7792.12	-1.72336	0.415674	-4.14595	3.38405e-05	0.000181662
EGR_10330	Putative mitogen-activated protein kinase kinase kinase 7-like protein	452.874	1.50694	0.503175	2.99486	0.0027457	0.00838459		EGR_06563	Phosphatidylinositol 3-kinase regulatory subunit alpha	1166.52	-1.72333	0.304681	-5.65619	1.54769e-08	1.82597e-07
EGR_05404	hypothetical protein EGR_05404	21.0588	1.50244	0.89791	1.67327	0.0942746	0.162416		EGR_04987	Putative serine/threonine-protein kinase haspin	209.651	-1.72165	0.659974	-2.60867	0.00908962	0.0232329
EGR_00072	Sjoegren syndrome nuclear autoantigen	505.421	1.50146	0.274848	5.46289	4.68454e-08	4.96655e-07		EGR_03871	Collagen alpha-1(XXIV) chain	6103.39	-1.72122	0.504245	-3.41345	0.000641453	0.00240431
EGR_02329	Deoxycytidylate deaminase	478.624	1.50028	0.26907	5.5758	2.46389e-08	2.79424e-07		EGR_04408	Glutamate	1325.73	-1.71883	0.340456	-5.04862	4.45015e-07	3.72325e-06
EGR_01875	Mediator of RNA polymerase II transcription subunit	1174.19	1.50003	0.293883	5.10419	3.32208e-07	2.85989e-06		EGR_09013	Epsin-1	12650.8	-1.71861	0.317345	-5.41561	6.10803e-08	6.23387e-07
									EGR_04267	Nuclear hormone receptor family member nhr-48	46.4603	-1.71726	1.22529	-1.40151	0.161062	0.249964
									EGR_03775	Calmodulin	23.2154	-1.71608	1.90029	-0.903065	0.366492	0.479097
									EGR_00500	Protein unc-79	6303.16	-1.71342	0.400149	-4.28195	1.85267e-05	0.0001064
									EGR_08708	hypothetical protein EGR_08708	1178.06	-1.70868	0.26394	-6.47375	9.55996e-11	1.74908e-09
									EGR_09892	hypothetical protein EGR_09892	1963.33	-1.70862	0.599903	-2.84815	0.00439737	0.0125421
									EGR_02398	Rho GTPase-activating protein 100F	276.935	-1.70667	0.502471	-3.39656	0.000682387	0.00253642
									EGR_01637	hypothetical protein EGR_01637	46.0928	-1.70527	1.16277	-1.46657	0.142494	0.22668
									EGR_04273	hypothetical protein EGR_04273	1727.18	-1.70418	0.540137	-3.15508	0.00160453	0.00532209
									EGR_07334	Canalicular multispecific organic anion transporter	2370.01	-1.70301	0.242967	-7.00922	2.39657e-12	5.71869e-11
									EGR_09233	Protein purity of essence	8669.67	-1.70208	0.475939	-3.57626	0.000348552	0.00141272
									EGR_07860	Potassium voltage-gated channel subfamily B member 2	22.9645	-1.7014	1.56694	-1.08581	0.277562	0.385384
									EGR_00431	hypothetical protein EGR_00431	45.9732	-1.70058	1.2843	-1.32412	0.185462	0.279496
									EGR_09259	hypothetical protein EGR_09259	114.842	-1.70034	0.881894	-1.92806	0.0538479	0.103107
									EGR_08194	hypothetical protein EGR_08194	321.435	-1.69972	1.0629	-1.59913	0.109793	0.183733
									EGR_05530	hypothetical protein EGR_05530	780.394	-1.69923	0.431159	-3.94108	8.11156e-05	0.00039175
									EGR_04644	WD repeat and FYVE domain-containing protein 3	4449.67	-1.69821	0.328413	-5.17096	2.32898e-07	2.07017e-06
									EGR_08911	Tyrosine-protein phosphatase non-receptor	2011.54	-1.69312	0.402786	-4.20353	2.62786e-05	0.000145115
									EGR_01600	hypothetical protein EGR_01600	1782.48	-1.69276	0.525766	-3.21961	0.00128363	0.00439161
									EGR_06111	Irregular chiasm C-roughest protein	776.96	-1.69273	0.475753	-3.55801	0.000373679	0.0014995
									EGR_03186	Collagen alpha-1(XXVII) chain	5895.38	-1.69266	0.424169	-3.99054	6.59237e-05	0.000326922
									EGR_02914	Nuclear receptor subfamily 4 group A member	662.305	-1.69211	0.318309	-5.31596	1.06098e-07	1.02364e-06
									EGR_06075	Annexin A7	1665.71	-1.69053	0.277374	-6.09477	1.09592e-09	1.65482e-08
									EGR_09309	Regulation of nuclear pre-mRNA domain-containing protein 1B	3529.08	-1.68728	0.239662	-7.04022	1.9194e-12	4.6455e-11
									EGR_08084	Laminin subunit beta-1	5167.14	-1.68698	0.302868	-5.57001	2.54731e-08	2.88479e-07
									EGR_06229	hypothetical protein EGR_06229	2206.46	-1.68595	0.487736	-3.45668	0.000546879	0.00208959
									EGR_08569	hypothetical protein EGR_08569	1113.73	-1.68484	0.281637	-5.9823	2.20014e-09	3.09591e-08
									EGR_00838	Histidyl-tRNA synthetase, cytoplasmic	15613.5	-1.68463	0.264306	-6.37378	1.84428e-10	3.18834e-09
									EGR_04763	hypothetical protein EGR_04763	158.978	-1.68389	0.846558	-1.9891	0.04669	0.0910476
									EGR_06235	Tyrosine-protein kinase Src42A	1475.44	-1.68285	0.255425	-6.58844	4.4448e-11	8.65561e-10
									EGR_04626	hypothetical protein EGR_04626	90.7986	-1.6826	0.78565	-2.14167	0.0322204	0.0672926
									EGR_07406	Serine palmitoyltransferase	1270.31	-1.68183	0.345103	-4.87341	1.09689e-06	8.46247e-06
									EGR_00195	hypothetical protein EGR_00195	90.7117	-1.68167	0.785679	-2.1404	0.0323226	0.0674729
									EGR_01985	hypothetical protein EGR_01985	158.517	-1.67892	1.06845	-1.57136	0.116099	0.191897
									EGR_03529	hypothetical protein EGR_03529	180.943	-1.67786	0.796296	-2.10708	0.0351107	0.0723129
									EGR_03510	Pyroglutamylated RFamide peptide receptor	406.538	-1.67521	0.558525	-2.99935	0.00270556	0.00828416
									EGR_04562	hypothetical protein EGR_04562	677.169	-1.6746	0.496121	-3.37538	0.000737127	0.00270898
									EGR_00975	Histone-lysine N-methyltransferase MLL3	2616.4	-1.67342	0.363012	-4.60982	4.03022e-06	2.74879e-05
									EGR_03733	hypothetical protein EGR_03733	382.913	-1.67141	0.994971	-1.67986	0.0929848	0.160684
									EGR_06014	Helicase domino	2498.83	-1.67057	0.382297	-4.36982	1.2435e-05	7.50263e-05
									EGR_07576	hypothetical protein EGR_07576	44.9949	-1.66997	1.12121	-1.48944	0.136373	0.218459
									EGR_08260	hypothetical protein EGR_08260	3126.63	-1.66933	0.500776	-3.33348	0.000857672	0.00307853
									EGR_06692	Adenylate kinase isoenzyme 5	5960.15	-1.66919	0.147114	-11.3462	7.74241e-30	1.59966e-27
									EGR_08030	Electrogenic sodium bicarbonate cotransporter	179.867	-1.66883	0.794022	-2.10174	0.0355761	0.0730228
									EGR_08928	hypothetical protein EGR_08928	112.332	-1.66763	0.95816	-1.74045	0.0817805	0.144506
									EGR_09810	hypothetical protein EGR_09810	246.78	-1.66595	0.529595	-3.1457	0.00165689	0.0054698
									EGR_07659	Kyphoscoliosis peptidase	583.239	-1.66533	0.418185	-3.98227	6.82595e-05	0.000336961
									EGR_04938	Fatty acid-binding protein	1771.32	-1.66466	0.331495	-5.02167	5.12249e-07	4.25001e-06
									EGR_01903	Transmembrane protein C9orf5	2307.74	-1.66352	0.474786	-3.50371	0.000458819	0.00178944
									EGR_05099	Suppressor of lurcher protein	111.963	-1.66274	0.791766	-2.10005	0.0357249	0.0732395
									EGR_08166	Dual specificity protein kinase CLK2	5661.41	-1.66166	0.241241	-6.88797	5.65926e-12	1.29217e-10
									EGR_07897	Protocadherin-16	2480.79	-1.65988	0.249185	-6.66123	2.7155e-11	5.48997e-10
									EGR_06674	Ligand of Numb protein X 2	2055.19	-1.65916	0.423713	-3.91576	9.01194e-05	0.000432032
									EGR_04468	E3 ubiquitin-protein ligase HUWE1	4488.69	-1.65866	0.396363	-4.18471	2.85535e-05	0.000156251
									EGR_05208	hypothetical protein EGR_05208	401.373	-1.65648	0.4917	-3.36887	0.00075477	0.00276423
									EGR_05534	hypothetical protein EGR_05534	22.2735	-1.65541	1.5679	-1.05581	0.291054	0.400312
									EGR_05855	Integrator complex subunit 3	7262.65	-1.65511	0.255375	-6.48108	9.10688e-11	1.68438e-09
									EGR_09796	hypothetical protein EGR_09796	44.5029	-1.65389	1.257	-1.31574	0.18826	0.283008
									EGR_01567	Solute carrier family 2, facilitated glucose transporter member 3	5552.27	-1.65049	0.264841	-6.23201	4.60491e-10	7.47283e-09
									EGR_01414	hypothetical protein EGR_01414	44.3841	-1.65045	1.15454	-1.42953	0.152851	0.239468
									EGR_09162	hypothetical protein EGR_09162	110.948	-1.65019	0.803038	-2.05493	0.0398858	0.0800266
									EGR_00495	Formin-like protein	5434.16	-1.64857	0.278886	-5.91127	3.39484e-09	4.57925e-08
									EGR_09121	Inosine triphosphate pyrophosphatase	3592.36	-1.64826	0.489156	-3.36961	0.000752759	0.00275925
									EGR_09096	hypothetical protein EGR_09096	22.1855	-1.64785	1.51123	-1.09041	0.275534	0.383197
									EGR_04169	hypothetical protein EGR_04169	88.6178	-1.64646	0.981176	-1.67804	0.0933385	0.161172
									EGR_06212	Dynein heavy chain 3, axonemal	88.5044	-1.64535	0.961699	-1.71088	0.0871037	0.15201
									EGR_00284	Proteasome activator complex subunit	6614.31	-1.64465	0.332822	-4.94153	7.75116e-07	6.22961e-06
									EGR_09363	hypothetical protein EGR_09363	198.85	-1.64264	0.594875	-2.76132	0.00575681	0.0157665
									EGR_02015	Glutamate	220.866	-1.64232	0.566985	-2.89658	0.00377257	0.0110411
									EGR_09827	hypothetical protein EGR_09827	375.107	-1.6407	0.538794	-3.04513	0.0023258	0.00730782
									EGR_09610	hypothetical protein EGR_09610	264.649	-1.64038	0.627781	-2.61299	0.0089754	0.02297
									EGR_01023	hypothetical protein EGR_01023	88.2156	-1.64008	0.762479	-2.15099	0.0314774	0.0660012
									EGR_08548	putative E3 ubiquitin-protein ligase TRIP12	9744.97	-1.63969	0.296709	-5.52625	3.27143e-08	3.61307e-07
									EGR_01011	hypothetical protein EGR_01011	264.1	-1.63708	0.566422	-2.89022	0.00384976	0.0112375
									EGR_05940	Homeobox protein homothorax	1408.03	-1.63654	0.389302	-4.20377	2.6251e-05	0.000145057
									EGR_04734	Multiple PDZ domain protein	1406.68	-1.63509	0.268725	-6.0846	1.16784e-09	1.76027e-08
									EGR_02135	Protocadherin-1	1866.76	-1.63394	0.366922	-4.45308	8.46456e-06	5.31529e-05
									EGR_04289	hypothetical protein EGR_04289	307.243	-1.63293	0.723321	-2.25755	0.0239737	0.0526389
									EGR_02145	ERC protein 2	965.529	-1.63271	0.905199	-1.8037	0.0712787	0.129264
									EGR_09600	Rhotekin	8598.24	-1.63207	0.176785	-9.23196	2.65729e-20	2.06513e-18
									EGR_03806	SH2B adapter protein	2236.11	-1.63124	0.235553	-6.92514	4.35535e-12	1.0108e-10
									EGR_02482	hypothetical protein EGR_02482	5939.81	-1.63098	0.197165	-8.27218	1.31533e-16	6.51588e-15
									EGR_04478	hypothetical protein EGR_04478	1839.29	-1.62958	0.237264	-6.86822	6.50081e-12	1.46849e-10
									EGR_03104	Erythroid transcription factor	218.719	-1.62813	0.536742	-3.03335	0.00241855	0.00755997
									EGR_02679	Transient receptor potential cation channel subfamily M member	3018.66	-1.62798	0.322649	-5.04568	4.51917e-07	3.77162e-06
									EGR_10382	Glutamate receptor, ionotropic kainate	1681.91	-1.62593	0.348652	-4.66347	3.10914e-06	2.17127e-05
									EGR_05728	EF-hand domain-containing family member B	545.992	-1.62556	0.453381	-3.58542	0.000336532	0.00137254
									EGR_07674	hypothetical protein EGR_07674	87.2403	-1.6241	0.825027	-1.96855	0.0490051	0.0951243
									EGR_09225	hypothetical protein EGR_09225	5670.74	-1.62368	0.307385	-5.28224	1.27611e-07	1.20781e-06
									EGR_06908	E3 ubiquitin-protein ligase 8-Mar	283.364	-1.62244	0.607367	-2.67128	0.00755636	0.0198419
									EGR_00714	hypothetical protein EGR_00714	43.5222	-1.61945	1.18173	-1.3704	0.170561	0.261554
									EGR_03809	hypothetical protein EGR_03809	108.703	-1.61802	0.724202	-2.23421	0.0254691	0.055306
									EGR_04118	hypothetical protein EGR_04118	130.234	-1.61638	0.876961	-1.84316	0.0653049	0.120654
									EGR_05873	hypothetical protein EGR_05873	1365.95	-1.61489	0.368221	-4.38564	1.15643e-05	7.02737e-05
									EGR_04793	Laminin subunit gamma-3	4139.7	-1.6144	0.335242	-4.81561	1.46747e-06	1.10596e-05
									EGR_03183	peptide (FMRFamide/neurokinin-3)-like receptor	541.556	-1.61377	0.34477	-4.6807	2.85899e-06	2.00817e-05
									EGR_10018	Sodium-driven chloride bicarbonate exchanger	5564.27	-1.61278	0.197041	-8.18501	2.72288e-16	1.26041e-14
									EGR_03904	hypothetical protein EGR_03904	21.6901	-1.61198	1.56128	-1.03247	0.30185	0.411485
									EGR_02886	hypothetical protein EGR_02886	2206.25	-1.61137	0.269535	-5.97833	2.25442e-09	3.16703e-08
									EGR_05914	Peripheral plasma membrane protein CASK	1167.14	-1.61024	0.431075	-3.73541	0.00018741	0.000825557
									EGR_06808	hypothetical protein EGR_06808	453.389	-1.60837	0.383282	-4.19632	2.71286e-05	0.000148935
									EGR_00598	Voltage-dependent calcium channel type A subunit alpha-1	2287.15	-1.6077	0.348187	-4.61736	3.88648e-06	2.65717e-05
									EGR_08270	Transmembrane protein	2242.99	-1.60709	0.389171	-4.12952	3.63523e-05	0.000193308
									EGR_10379	Glutamate receptor, ionotropic kainate	4011.24	-1.60699	0.219698	-7.31454	2.58266e-13	7.22038e-12
									EGR_06505	hypothetical protein EGR_06505	1292.16	-1.6049	0.469516	-3.4182	0.000630372	0.00236907
									EGR_06578	hypothetical protein EGR_06578	4845.17	-1.60477	0.185691	-8.64213	5.51759e-18	3.2685e-16
									EGR_01840	Apoptotic protease-activating factor	1894.58	-1.60452	0.352959	-4.54591	5.46985e-06	3.61147e-05
									EGR_07776	Transmembrane protein 26	430.594	-1.60416	0.483751	-3.31609	0.000912863	0.00325594
									EGR_01930	Netrin-A	3033.42	-1.60338	0.245897	-6.52054	7.00556e-11	1.31876e-09
									EGR_03623	hypothetical protein EGR_03623	21.4762	-1.60298	1.58902	-1.00879	0.313078	0.422728
									EGR_01801	Protocadherin-11 X-linked	342.906	-1.59775	0.764278	-2.09054	0.0365692	0.0745734
									EGR_08999	Histone acetyltransferase MYST4	899.908	-1.59738	0.527919	-3.02581	0.00247966	0.00770178
									EGR_05338	Calpain-3	7965.29	-1.59635	0.382191	-4.17685	2.95573e-05	0.00016133
									EGR_05284	Serine/threonine-protein kinase WNK1	1262.46	-1.59536	0.55653	-2.86661	0.00414891	0.0119542
									EGR_02768	Axin-1	4146.53	-1.59364	0.264623	-6.0223	1.71955e-09	2.48149e-08
									EGR_08184	hypothetical protein EGR_08184	1282.05	-1.59337	0.488883	-3.25921	0.00111723	0.00389948
									EGR_01595	Rab effector Noc2	299.111	-1.59296	0.568551	-2.80178	0.00508218	0.0142083
									EGR_01813	hypothetical protein EGR_01813	21.353	-1.59242	1.57171	-1.01318	0.310976	0.420677
									EGR_02963	Small conductance calcium-activated potassium channel protein	640.557	-1.5921	0.360742	-4.41339	1.01765e-05	6.26947e-05
									EGR_02190	Max dimerization protein	3691.75	-1.59135	0.318816	-4.99143	5.99342e-07	4.91008e-06
									EGR_07621	Axin-1	5674.46	-1.59083	0.213312	-7.45778	8.79898e-14	2.662e-12
									EGR_03560	hypothetical protein EGR_03560	575.523	-1.58987	0.426977	-3.72356	0.000196431	0.000859485
									EGR_01292	DNA mismatch repair protein Msh6	3196.5	-1.58936	0.204807	-7.76025	8.47617e-15	3.0296e-13
									EGR_01980	Syntaxin-binding protein 5	4174.23	-1.58836	0.242846	-6.5406	6.12705e-11	1.16373e-09
									EGR_03433	KIAA1968 protein	3726.82	-1.58826	0.272474	-5.82905	5.57422e-09	7.15443e-08
									EGR_02667	Putative acid phosphatase 5	4806.1	-1.58618	0.253006	-6.26933	3.62602e-10	5.92973e-09
									EGR_03248	Potassium/sodium hyperpolarization-activated cyclic nucleotide-gated channel 4	658.909	-1.58562	0.355627	-4.45866	8.24752e-06	5.19458e-05
									EGR_05668	hypothetical protein EGR_05668	2612	-1.58409	0.26193	-6.04777	1.46865e-09	2.17119e-08
									EGR_05392	hypothetical protein EGR_05392	700.52	-1.5835	0.3284	-4.82187	1.42218e-06	1.07373e-05
									EGR_02620	Zinc finger protein 454	2121.85	-1.5829	0.23471	-6.74407	1.54013e-11	3.22134e-10
									EGR_04577	hypothetical protein EGR_04577	1823.3	-1.58166	0.281994	-5.60885	2.0367e-08	2.35053e-07
									EGR_02458	Anosmin-1	1801.41	-1.58111	0.29538	-5.3528	8.66031e-08	8.4811e-07
									EGR_07376	GPI inositol-deacylase	3136.38	-1.581	0.306389	-5.16011	2.46806e-07	2.1778e-06
									EGR_09769	hypothetical protein EGR_09769	572.052	-1.58067	0.422329	-3.74275	0.000182018	0.000805158
									EGR_01904	Transmembrane protein C9orf5	847.401	-1.58055	0.429787	-3.67752	0.000235509	0.00101218
									EGR_08011	DmX-like protein 2	8469.36	-1.57973	0.38985	-4.05216	5.07473e-05	0.000259276
									EGR_06318	hypothetical protein EGR_06318	10879.4	-1.57921	0.234677	-6.72931	1.70473e-11	3.5481e-10
									EGR_10894	Multidrug and toxin extrusion protein	1649.83	-1.57814	0.344218	-4.58471	4.54618e-06	3.06858e-05
									EGR_05350	Actin-binding LIM protein 2	1310.23	-1.57687	0.410082	-3.84527	0.000120421	0.000558951
									EGR_03957	Kinesin-associated protein 3	126.796	-1.57652	0.675192	-2.33493	0.0195473	0.0444284
									EGR_05559	Glycine receptor subunit alpha-3	696.361	-1.57459	0.415005	-3.79415	0.000148149	0.000672906
									EGR_00629	Midasin	4113.16	-1.57412	0.272303	-5.78076	7.43649e-09	9.37419e-08
									EGR_07533	Vacuolar protein sorting-associated protein	3878.81	-1.57322	0.39944	-3.93855	8.19747e-05	0.000395223
									EGR_05045	Calcineurin-binding protein cabin-1	3538.33	-1.57188	0.357209	-4.40045	1.08026e-05	6.60239e-05
									EGR_00263	BTB/POZ domain-containing protein	21.0816	-1.57051	1.5521	-1.01187	0.311602	0.421322
									EGR_04198	Kinesin-like protein KIF26A	820.231	-1.56966	0.394872	-3.97511	7.03476e-05	0.000345859
									EGR_07276	Glutathione S-transferase	12006.6	-1.56948	0.290426	-5.40406	6.51488e-08	6.5935e-07
									EGR_08661	hypothetical protein EGR_08661	147.199	-1.56939	0.614649	-2.55331	0.0106705	0.0266716
									EGR_02531	Microtubule-associated serine/threonine-protein kinase 2	2983.83	-1.56848	0.25563	-6.13575	8.47574e-10	1.29834e-08
									EGR_01680	hypothetical protein EGR_01680	41.9865	-1.56797	1.11541	-1.40573	0.159804	0.24843
									EGR_02095	Rho guanine nucleotide exchange factor	12421.5	-1.56628	0.271262	-5.77404	7.7393e-09	9.7379e-08
									EGR_10272	Leucine-rich repeats and immunoglobulin-like domains protein	8852.39	-1.56595	0.280675	-5.57922	2.41599e-08	2.75328e-07
									EGR_09185	hypothetical protein EGR_09185	20.9812	-1.56481	1.60172	-0.976956	0.328591	0.439383
									EGR_09193	hypothetical protein EGR_09193	293.031	-1.56305	0.576821	-2.70976	0.00673312	0.0179755
									EGR_10949	hypothetical protein EGR_10949	188.132	-1.56066	0.626662	-2.49044	0.0127585	0.03103
									EGR_01832	hypothetical protein EGR_01832	83.573	-1.56004	0.836982	-1.86389	0.0623375	0.116309
									EGR_03651	Lysosomal-trafficking regulator	3007.13	-1.55925	0.312917	-4.98296	6.26181e-07	5.10527e-06
									EGR_00036	hypothetical protein EGR_00036	730.121	-1.55768	0.519956	-2.99579	0.00273734	0.00837112
									EGR_04412	Rapamycin-insensitive companion of mTOR	2335.99	-1.5574	0.361705	-4.30572	1.66443e-05	9.74386e-05
									EGR_08817	hypothetical protein EGR_08817	41.6892	-1.55729	1.13233	-1.37529	0.16904	0.259692
									EGR_04345	Secretory phospholipase A2 receptor	5357.16	-1.55655	0.296672	-5.24669	1.54853e-07	1.43675e-06
									EGR_04087	Phosphofurin acidic cluster sorting protein	2417.18	-1.55602	0.31018	-5.0165	5.26217e-07	4.34388e-06
									EGR_06011	TGF-beta receptor type-1	5040.22	-1.55529	0.323882	-4.80201	1.5708e-06	1.17411e-05
									EGR_09567	Phosphatidylinositol-binding clathrin assembly protein LAP	1685.77	-1.55417	0.411129	-3.78026	0.000156667	0.000704417
									EGR_03043	Copine-9	1620.86	-1.5519	0.329402	-4.71127	2.46173e-06	1.7517e-05
									EGR_05975	BRCA1-associated RING domain protein	20.7168	-1.55157	1.55703	-0.996491	0.319011	0.429012
									EGR_09970	Discoidin domain-containing receptor	3705.45	-1.54629	0.207418	-7.45496	8.98975e-14	2.70043e-12
									EGR_08090	E3 ubiquitin-protein ligase	5433.6	-1.54336	0.187771	-8.21939	2.04546e-16	9.67995e-15
									EGR_00082	Potassium channel subfamily K member	598.79	-1.54253	0.440282	-3.5035	0.00045918	0.00179002
									EGR_03066	hypothetical protein EGR_03066	1279.4	-1.54156	0.447898	-3.44177	0.00057792	0.00218943
									EGR_02697	hypothetical protein EGR_02697	6765.28	-1.54087	0.305212	-5.04852	4.45243e-07	3.72325e-06
									EGR_06389	hypothetical protein EGR_06389	20.6036	-1.53861	1.50521	-1.02219	0.306689	0.416675
									EGR_02924	Ornithine aminotransferase	4303.55	-1.53838	0.417231	-3.68711	0.000226819	0.000976808
									EGR_00456	Deleted in lung and esophageal cancer protein	370.627	-1.53815	0.473353	-3.24947	0.00115618	0.00401889
									EGR_06838	hypothetical protein EGR_06838	370.055	-1.53555	0.413957	-3.70944	0.000207722	0.000904686
									EGR_01171	RNA-binding protein Nova-1	226.031	-1.53549	0.598678	-2.5648	0.0103235	0.0259547
									EGR_00291	Poly(rC)-binding protein	82.1518	-1.53442	0.982364	-1.56196	0.118296	0.194769
									EGR_09255	hypothetical protein EGR_09255	1930.28	-1.53426	0.247855	-6.19015	6.0108e-10	9.48184e-09
									EGR_00507	WD repeat-containing protein	102.584	-1.53302	0.849115	-1.80544	0.0710063	0.12891
									EGR_04051	putative basic-leucine zipper transcription factor D	2174.68	-1.53298	0.302645	-5.06527	4.07812e-07	3.44425e-06
									EGR_05370	Protein cubitus interruptus	3446.37	-1.53281	0.324693	-4.72078	2.34943e-06	1.68234e-05
									EGR_04407	glutamate receptor NMDA	1969.35	-1.53278	0.384518	-3.98623	6.71318e-05	0.000331975
									EGR_01534	CREB-binding protein	2645.49	-1.53234	0.304203	-5.03723	4.72307e-07	3.93017e-06
									EGR_10985	Origin recognition complex subunit	286.947	-1.53184	0.804414	-1.9043	0.0568716	0.107873
									EGR_00003	hypothetical protein EGR_00003	1248.55	-1.52945	0.4988	-3.06626	0.00216751	0.00685624
									EGR_08479	Ubiquitin hydrolase	511.467	-1.5288	1.01113	-1.51197	0.130542	0.210833
									EGR_00334	Cytoplasmic protein NCK2	3251.81	-1.52828	0.231872	-6.59105	4.36715e-11	8.52399e-10
									EGR_08672	Smoothelin-like protein	1452.01	-1.52817	0.320839	-4.76303	1.90704e-06	1.39624e-05
									EGR_02009	Glutamate	878.942	-1.52753	0.473373	-3.22691	0.00125136	0.00429857
									EGR_01559	hypothetical protein EGR_01559	61.2846	-1.52746	0.996197	-1.53329	0.125203	0.203843
									EGR_00793	Coiled-coil domain-containing protein	1714.54	-1.5253	0.248903	-6.12811	8.893e-10	1.35979e-08
									EGR_08462	Nuclear receptor corepressor	2830.99	-1.52212	0.279395	-5.44791	5.09658e-08	5.33002e-07
									EGR_10349	UDP-GlcNAc:betaGal beta-1,3-N-acetylglucosaminyltransferase	855.011	-1.52133	0.670248	-2.26979	0.02322	0.0512632
									EGR_06425	hypothetical protein EGR_06425	2137.03	-1.52104	0.257794	-5.90024	3.62979e-09	4.8575e-08
									EGR_06879	Noggin	2319.41	-1.52058	0.300582	-5.05878	4.21949e-07	3.54949e-06
									EGR_02319	hypothetical protein EGR_02319	20.355	-1.51993	1.57652	-0.964109	0.334991	0.446321
									EGR_07066	Nuclear factor interleukin-3-regulated protein	142.24	-1.51962	0.810163	-1.8757	0.0606963	0.113676
									EGR_07996	hypothetical protein EGR_07996	101.65	-1.51941	0.879016	-1.72854	0.0838916	0.147682
									EGR_09276	Rootletin	2702.44	-1.51863	0.384426	-3.95037	7.80295e-05	0.000378751
									EGR_07476	hypothetical protein EGR_07476	24908.2	-1.51845	0.289844	-5.23884	1.61589e-07	1.48785e-06
									EGR_07640	hypothetical protein EGR_07640	711.009	-1.51808	0.389123	-3.90129	9.56814e-05	0.000455249
									EGR_07420	hypothetical protein EGR_07420	142.182	-1.51766	0.638273	-2.37776	0.0174183	0.0404914
									EGR_00121	hypothetical protein EGR_00121	16484.7	-1.51368	0.292381	-5.17706	2.25413e-07	2.01847e-06
									EGR_05351	Villin-2	1659.69	-1.51275	0.312397	-4.84241	1.28275e-06	9.77406e-06
									EGR_05436	hypothetical protein EGR_05436	20.1912	-1.51181	1.64794	-0.917393	0.358937	0.471184
									EGR_00320	hypothetical protein EGR_00320	20.214	-1.51171	1.82352	-0.829005	0.407102	0.51858
									EGR_01986	hypothetical protein EGR_01986	485.303	-1.51134	1.03958	-1.4538	0.146003	0.231089
									EGR_05065	Homeodomain-interacting protein kinase	2992.22	-1.51119	0.335219	-4.50807	6.54194e-06	4.22384e-05
									EGR_08998	Sorting nexin-14	2624.49	-1.50906	0.223559	-6.75018	1.47667e-11	3.10393e-10
									EGR_09209	Acetyl-CoA carboxylase	4036.42	-1.50858	0.326767	-4.61669	3.89907e-06	2.66363e-05
									EGR_04507	Septin-10	26204.5	-1.5079	0.237701	-6.34367	2.24361e-10	3.82407e-09
									EGR_05192	hypothetical protein EGR_05192	886.185	-1.50532	0.30773	-4.8917	9.99662e-07	7.75471e-06
									EGR_03253	Gamma-tubulin complex component 5	1107.32	-1.50511	0.287112	-5.24225	1.58634e-07	1.46382e-06
									EGR_08464	hypothetical protein EGR_08464	644.06	-1.50445	0.413458	-3.63871	0.000274008	0.0011519
									EGR_08814	Disco-interacting protein	4543.83	-1.50293	0.250076	-6.00988	1.85657e-09	2.6432e-08
									EGR_08952	hypothetical protein EGR_08952	522.574	-1.5024	0.508512	-2.9545	0.00313181	0.00938104
									EGR_01574	Protocadherin beta-14	924.258	-1.50199	0.491873	-3.05362	0.002261	0.00712003
									EGR_10022	hypothetical protein EGR_10022	100.409	-1.50089	0.999645	-1.50142	0.133246	0.214342
									EGR_06104	Neutral amino acid transporter A	461.881	-1.50083	0.480572	-3.123	0.00179017	0.00583699
