# Supplementary material for: Transcriptome analysis of Echinococcus granulosus sensu stricto protoscoleces reveals differences in immune modulation gene expression between cysts found in cattle and sheep
Source: Vet Res. 2022 Jan 28;53:8. doi: 10.1186/s13567-022-01022-3 (PMC8796354; doi:10.1186/s13567-022-01022-3)
Supplement: Supplementary file 5 — Additional file 5: GO terms in protoscoleces from cattle and sheep liver CE cysts (comparison between B1–4 v/s Li01–06 samples) in genes with FDR 0.05 and without considering log2FoldChange cut-off. [file 13567_2022_1022_MOESM5_ESM.xlsx]

## Sheet: 5.DE_Cattle_SheepLiver_GOTERMS
Cattle	GO terms in PSC from cattle Liver CE cyst Samples in Genes with FDR 0.05 and without considering log2FoldChange cutoff
source	term_name	term_id	adjusted_p_value	negative_log10_of_adjusted_p_value	term_size	query_size	intersection_size		effective_domain_size	intersections
GO:BP	chaperone-mediated protein transport	GO:0072321	0.037588676989422656	1.424942959902171	2	683	2	1	10245	EGR_06449,EGR_07612
GO:BP	tetrahydrofolate biosynthetic process	GO:0046654	0.037588676989422656	1.424942959902171	2	683	2	1	10245	EGR_05047,EGR_09587
GO:MF	translation termination factor activity	GO:0008079	0.038891913697424604	1.4101406866343957	4	683	3	0.75	10245	EGR_05570,EGR_00128,EGR_09583
GO:MF	translation release factor activity	GO:0003747	0.038891913697424604	1.4101406866343957	4	683	3	0.75	10245	EGR_05570,EGR_00128,EGR_09583
GO:BP	meiotic nuclear division	GO:0140013	0.014369322649239092	1.842563703447615	4	683	3	0.75	10245	EGR_01539,EGR_02489,EGR_05984
GO:BP	meiotic cell cycle process	GO:1903046	0.014369322649239092	1.842563703447615	4	683	3	0.75	10245	EGR_01539,EGR_02489,EGR_05984
GO:BP	signal peptide processing	GO:0006465	0.014369322649239092	1.842563703447615	4	683	3	0.75	10245	EGR_01675,EGR_08012,EGR_01268
GO:CC	signal peptidase complex	GO:0005787	0.006461135475919384	2.189691152656259	4	683	3	0.75	10245	EGR_01675,EGR_08012,EGR_01268
GO:CC	TRAPP complex	GO:0030008	0.006461135475919384	2.189691152656259	4	683	3	0.75	10245	EGR_09493,EGR_06611,EGR_01346
GO:CC	proton-transporting ATP synthase complex, coupling factor F(o)	GO:0045263	0.001703481553177619	2.7686625649998584	6	683	4	0.666667	10245	EGR_03645,EGR_04158,EGR_08199,EGR_05036
GO:BP	translational termination	GO:0006415	0.026022065290282153	1.5846582378060123	5	683	3	0.6	10245	EGR_05570,EGR_00128,EGR_09583
GO:BP	meiotic cell cycle	GO:0051321	0.026022065290282153	1.5846582378060123	5	683	3	0.6	10245	EGR_01539,EGR_02489,EGR_05984
GO:BP	spliceosomal complex assembly	GO:0000245	0.026022065290282153	1.5846582378060123	5	683	3	0.6	10245	EGR_03691,EGR_02793,EGR_01683
GO:BP	pteridine-containing compound biosynthetic process	GO:0042559	0.026022065290282153	1.5846582378060123	5	683	3	0.6	10245	EGR_05047,EGR_09587,EGR_07892
GO:CC	mitochondrial proton-transporting ATP synthase complex, coupling factor F(o)	GO:0000276	0.013323732489277174	1.8753740955543423	5	683	3	0.6	10245	EGR_03645,EGR_04158,EGR_08199
GO:CC	mitochondrial proton-transporting ATP synthase complex	GO:0005753	0.0035898045070815077	2.4449292015073314	7	683	4	0.571429	10245	EGR_03645,EGR_04158,EGR_08199,EGR_00764
GO:CC	mitochondrial intermembrane space	GO:0005758	0.0009320636165817978	3.030554444526334	9	683	5	0.555556	10245	EGR_02743,EGR_06455,EGR_06449,EGR_08381,EGR_07612
GO:CC	organelle envelope lumen	GO:0031970	0.0009320636165817978	3.030554444526334	9	683	5	0.555556	10245	EGR_02743,EGR_06455,EGR_06449,EGR_08381,EGR_07612
GO:BP	vacuolar transport	GO:0007034	0.0018498885450096139	2.7328544368647942	12	683	6	0.5	10245	EGR_08886,EGR_01017,EGR_01905,EGR_02396,EGR_07734,EGR_07940
GO:BP	ATP biosynthetic process	GO:0006754	0.0018498885450096139	2.7328544368647942	12	683	6	0.5	10245	EGR_03833,EGR_03312,EGR_03645,EGR_04158,EGR_08199,EGR_05036
GO:BP	energy coupled proton transport, down electrochemical gradient	GO:0015985	0.0018498885450096139	2.7328544368647942	12	683	6	0.5	10245	EGR_03833,EGR_03312,EGR_03645,EGR_04158,EGR_08199,EGR_05036
GO:BP	ATP synthesis coupled proton transport	GO:0015986	0.0018498885450096139	2.7328544368647942	12	683	6	0.5	10245	EGR_03833,EGR_03312,EGR_03645,EGR_04158,EGR_08199,EGR_05036
GO:BP	metallo-sulfur cluster assembly	GO:0031163	0.04006694419071338	1.3972137788979166	6	683	3	0.5	10245	EGR_02743,EGR_07948,EGR_01146
GO:BP	pentose-phosphate shunt	GO:0006098	0.04006694419071338	1.3972137788979166	6	683	3	0.5	10245	EGR_07012,EGR_02436,EGR_01502
GO:BP	iron-sulfur cluster assembly	GO:0016226	0.04006694419071338	1.3972137788979166	6	683	3	0.5	10245	EGR_02743,EGR_07948,EGR_01146
GO:BP	NADPH regeneration	GO:0006740	0.04006694419071338	1.3972137788979166	6	683	3	0.5	10245	EGR_07012,EGR_02436,EGR_01502
GO:BP	glucose 6-phosphate metabolic process	GO:0051156	0.04006694419071338	1.3972137788979166	6	683	3	0.5	10245	EGR_07012,EGR_02436,EGR_01502
GO:BP	pteridine-containing compound metabolic process	GO:0042558	0.04006694419071338	1.3972137788979166	6	683	3	0.5	10245	EGR_05047,EGR_09587,EGR_07892
GO:CC	proton-transporting ATP synthase complex	GO:0045259	0.0004951721862904522	3.305243757525536	12	683	6	0.5	10245	EGR_03833,EGR_03645,EGR_04158,EGR_08199,EGR_00764,EGR_05036
GO:CC	proton-transporting two-sector ATPase complex, proton-transporting domain	GO:0033177	0.0008136225009393891	3.0895770493937076	13	683	6	0.461538	10245	EGR_03332,EGR_03645,EGR_01679,EGR_04158,EGR_08199,EGR_05036
GO:BP	purine ribonucleoside triphosphate biosynthetic process	GO:0009206	0.004197185588267663	2.3770418270290223	14	683	6	0.428571	10245	EGR_03833,EGR_03312,EGR_03645,EGR_04158,EGR_08199,EGR_05036
GO:BP	purine nucleoside triphosphate biosynthetic process	GO:0009145	0.004197185588267663	2.3770418270290223	14	683	6	0.428571	10245	EGR_03833,EGR_03312,EGR_03645,EGR_04158,EGR_08199,EGR_05036
GO:BP	purine nucleoside triphosphate metabolic process	GO:0009144	0.004197185588267663	2.3770418270290223	14	683	6	0.428571	10245	EGR_03833,EGR_03312,EGR_03645,EGR_04158,EGR_08199,EGR_05036
GO:BP	purine ribonucleoside triphosphate metabolic process	GO:0009205	0.004197185588267663	2.3770418270290223	14	683	6	0.428571	10245	EGR_03833,EGR_03312,EGR_03645,EGR_04158,EGR_08199,EGR_05036
GO:CC	proteasome core complex	GO:0005839	0.001075062818520492	2.9685661581300256	14	683	6	0.428571	10245	EGR_04632,EGR_01826,EGR_04209,EGR_06724,EGR_01125,EGR_05037
GO:CC	proteasome core complex, alpha-subunit complex	GO:0019773	0.03722593966611739	1.4291543308717165	7	683	3	0.428571	10245	EGR_04632,EGR_04209,EGR_06724
GO:MF	threonine-type endopeptidase activity	GO:0004298	0.013217706464032876	1.8788438970764443	15	683	6	0.4	10245	EGR_04632,EGR_01826,EGR_04209,EGR_06724,EGR_01125,EGR_05037
GO:CC	mitochondrial outer membrane	GO:0005741	0.014321590760644128	1.8440087403940824	10	683	4	0.4	10245	EGR_05697,EGR_07477,EGR_10109,EGR_08134
GO:CC	organelle outer membrane	GO:0031968	0.014321590760644128	1.8440087403940824	10	683	4	0.4	10245	EGR_05697,EGR_07477,EGR_10109,EGR_08134
GO:BP	ribonucleoside triphosphate biosynthetic process	GO:0009201	0.007686929460651915	2.1142471042293134	16	683	6	0.375	10245	EGR_03833,EGR_03312,EGR_03645,EGR_04158,EGR_08199,EGR_05036
GO:BP	ribonucleoside triphosphate metabolic process	GO:0009199	0.007686929460651915	2.1142471042293134	16	683	6	0.375	10245	EGR_03833,EGR_03312,EGR_03645,EGR_04158,EGR_08199,EGR_05036
GO:BP	nucleoside triphosphate biosynthetic process	GO:0009142	0.007686929460651915	2.1142471042293134	16	683	6	0.375	10245	EGR_03833,EGR_03312,EGR_03645,EGR_04158,EGR_08199,EGR_05036
GO:CC	outer membrane	GO:0019867	0.02094742652171749	1.6788693242999957	11	683	4	0.363636	10245	EGR_05697,EGR_07477,EGR_10109,EGR_08134
GO:MF	threonine-type peptidase activity	GO:0070003	0.026212461075717574	1.5814922014331756	17	683	6	0.352941	10245	EGR_04632,EGR_01826,EGR_04209,EGR_06724,EGR_01125,EGR_05037
GO:BP	DNA recombination	GO:0006310	0.009281236217796994	2.0323941739092697	17	683	6	0.352941	10245	EGR_07047,EGR_04597,EGR_05295,EGR_06454,EGR_01539,EGR_02489
GO:BP	establishment of protein localization to membrane	GO:0090150	0.009281236217796994	2.0323941739092697	17	683	6	0.352941	10245	EGR_06639,EGR_00914,EGR_01445,EGR_08381,EGR_07836,EGR_06103
GO:BP	protein localization to membrane	GO:0072657	0.009281236217796994	2.0323941739092697	17	683	6	0.352941	10245	EGR_06639,EGR_00914,EGR_01445,EGR_08381,EGR_07836,EGR_06103
GO:CC	large ribosomal subunit	GO:0015934	0.0035491018726063546	2.4498815345842684	17	683	6	0.352941	10245	EGR_05485,EGR_07360,EGR_02556,EGR_04705,EGR_02356,EGR_09174
GO:BP	nucleoside triphosphate metabolic process	GO:0009141	0.012295641149262057	1.9102488202943804	18	683	6	0.333333	10245	EGR_03833,EGR_03312,EGR_03645,EGR_04158,EGR_08199,EGR_05036
GO:CC	mitochondrial protein complex	GO:0098798	0.000026234497509760317	4.581127249774323	36	683	12	0.333333	10245	EGR_05980,EGR_02958,EGR_03423,EGR_10109,EGR_03645,EGR_06818,EGR_04158,EGR_08381,EGR_04705,EGR_08199,EGR_00764,EGR_08134
GO:CC	proton-transporting two-sector ATPase complex	GO:0016469	0.00035507832824208303	3.4496758335054616	27	683	9	0.333333	10245	EGR_03332,EGR_03833,EGR_03645,EGR_01679,EGR_04158,EGR_08199,EGR_00764,EGR_05567,EGR_05036
GO:CC	inner mitochondrial membrane protein complex	GO:0098800	0.000848318070848999	3.071441281570288	24	683	8	0.333333	10245	EGR_05980,EGR_02958,EGR_03423,EGR_03645,EGR_04158,EGR_08381,EGR_08199,EGR_00764
GO:CC	spliceosomal snRNP complex	GO:0097525	0.028754847015337478	1.5412889386408168	12	683	4	0.333333	10245	EGR_03691,EGR_02884,EGR_06485,EGR_00986
GO:CC	small nuclear ribonucleoprotein complex	GO:0030532	0.028754847015337478	1.5412889386408168	12	683	4	0.333333	10245	EGR_03691,EGR_02884,EGR_06485,EGR_00986
GO:MF	RNA polymerase activity	GO:0097747	0.0085252898439144	2.0692908468841087	25	683	8	0.32	10245	EGR_03086,EGR_01963,EGR_04064,EGR_01823,EGR_05939,EGR_01630,EGR_07019,EGR_04337
GO:MF	5'-3' RNA polymerase activity	GO:0034062	0.0085252898439144	2.0692908468841087	25	683	8	0.32	10245	EGR_03086,EGR_01963,EGR_04064,EGR_01823,EGR_05939,EGR_01630,EGR_07019,EGR_04337
GO:MF	DNA-directed 5'-3' RNA polymerase activity	GO:0003899	0.0085252898439144	2.0692908468841087	25	683	8	0.32	10245	EGR_03086,EGR_01963,EGR_04064,EGR_01823,EGR_05939,EGR_01630,EGR_07019,EGR_04337
GO:CC	Sm-like protein family complex	GO:0120114	0.03743681117939624	1.4267011510175807	13	683	4	0.307692	10245	EGR_03691,EGR_02884,EGR_06485,EGR_00986
GO:BP	protein targeting	GO:0006605	0.009281236217796994	2.0323941739092697	23	683	7	0.304348	10245	EGR_02958,EGR_00914,EGR_01445,EGR_08381,EGR_07836,EGR_08134,EGR_03491
GO:BP	proteasome-mediated ubiquitin-dependent protein catabolic process	GO:0043161	0.03661445089723318	1.4363474745433746	17	683	5	0.294118	10245	EGR_09495,EGR_02424,EGR_01826,EGR_02391,EGR_05037
GO:CC	mitochondrial envelope	GO:0005740	1.1921978391536162e-7	6.923651669660132	72	683	21	0.291667	10245	EGR_05980,EGR_02958,EGR_02366,EGR_05697,EGR_08639,EGR_03423,EGR_07477,EGR_05755,EGR_02743,EGR_10109,EGR_06455,EGR_03645,EGR_09199,EGR_06449,EGR_04158,EGR_08381,EGR_08199,EGR_06887,EGR_00764,EGR_07612,EGR_08134
GO:CC	mitochondrial membrane	GO:0031966	0.00000531276467315974	5.274679420569016	62	683	17	0.274194	10245	EGR_05980,EGR_02958,EGR_02366,EGR_05697,EGR_08639,EGR_03423,EGR_07477,EGR_05755,EGR_10109,EGR_03645,EGR_09199,EGR_04158,EGR_08381,EGR_08199,EGR_06887,EGR_00764,EGR_08134
GO:CC	endopeptidase complex	GO:1905369	0.0002559716283733251	3.5918081687652643	45	683	12	0.266667	10245	EGR_00174,EGR_04632,EGR_08704,EGR_01826,EGR_04209,EGR_06724,EGR_04971,EGR_02391,EGR_01125,EGR_05037,EGR_02172,EGR_00176
GO:CC	proteasome complex	GO:0000502	0.0002559716283733251	3.5918081687652643	45	683	12	0.266667	10245	EGR_00174,EGR_04632,EGR_08704,EGR_01826,EGR_04209,EGR_06724,EGR_04971,EGR_02391,EGR_01125,EGR_05037,EGR_02172,EGR_00176
GO:CC	mitochondrial inner membrane	GO:0005743	0.00014145488462960975	3.8493820511687553	49	683	13	0.265306	10245	EGR_05980,EGR_02958,EGR_02366,EGR_08639,EGR_03423,EGR_05755,EGR_03645,EGR_09199,EGR_04158,EGR_08381,EGR_08199,EGR_06887,EGR_00764
GO:BP	carboxylic acid biosynthetic process	GO:0046394	0.029647904439459163	1.5280059978323302	23	683	6	0.26087	10245	EGR_06348,EGR_04347,EGR_05047,EGR_01855,EGR_09587,EGR_03694
GO:BP	organic acid biosynthetic process	GO:0016053	0.029647904439459163	1.5280059978323302	23	683	6	0.26087	10245	EGR_06348,EGR_04347,EGR_05047,EGR_01855,EGR_09587,EGR_03694
GO:CC	organelle inner membrane	GO:0019866	0.0001724686182363679	3.763289916049476	50	683	13	0.26	10245	EGR_05980,EGR_02958,EGR_02366,EGR_08639,EGR_03423,EGR_05755,EGR_03645,EGR_09199,EGR_04158,EGR_08381,EGR_08199,EGR_06887,EGR_00764
GO:CC	peptidase complex	GO:1905368	0.00007146198107938705	4.145924948392182	60	683	15	0.25	10245	EGR_00174,EGR_04632,EGR_08704,EGR_01826,EGR_01675,EGR_04209,EGR_08012,EGR_06724,EGR_04971,EGR_02391,EGR_01125,EGR_05037,EGR_02172,EGR_00176,EGR_01268
GO:MF	structural constituent of ribosome	GO:0003735	1.1277499038531034e-7	6.947787201256249	118	683	29	0.245763	10245	EGR_01809,EGR_07169,EGR_09717,EGR_05485,EGR_08483,EGR_07360,EGR_04340,EGR_01636,EGR_06821,EGR_02556,EGR_02076,EGR_02445,EGR_01187,EGR_09271,EGR_07290,EGR_02603,EGR_06727,EGR_03298,EGR_06818,EGR_03972,EGR_02992,EGR_04705,EGR_04872,EGR_00592,EGR_00620,EGR_05898,EGR_02356,EGR_09174,EGR_03526
GO:BP	ATP metabolic process	GO:0046034	0.002085643431497101	2.680759937985135	49	683	12	0.244898	10245	EGR_05980,EGR_03833,EGR_03312,EGR_03645,EGR_08633,EGR_09199,EGR_04158,EGR_08199,EGR_05036,EGR_00892,EGR_00969,EGR_03740
GO:BP	purine nucleotide biosynthetic process	GO:0006164	0.014517422617935795	1.8381104802037513	33	683	8	0.242424	10245	EGR_03833,EGR_03312,EGR_03645,EGR_04088,EGR_02085,EGR_04158,EGR_08199,EGR_05036
GO:BP	purine ribonucleotide biosynthetic process	GO:0009152	0.014517422617935795	1.8381104802037513	33	683	8	0.242424	10245	EGR_03833,EGR_03312,EGR_03645,EGR_04088,EGR_02085,EGR_04158,EGR_08199,EGR_05036
GO:CC	ribosomal subunit	GO:0044391	0.006585918062184128	2.1813836768070227	33	683	8	0.242424	10245	EGR_01809,EGR_05485,EGR_07360,EGR_02556,EGR_06818,EGR_04705,EGR_02356,EGR_09174
GO:CC	vesicle tethering complex	GO:0099023	0.045370616807713614	1.3432253165160963	21	683	5	0.238095	10245	EGR_03112,EGR_07171,EGR_09493,EGR_06611,EGR_01346
GO:CC	dynein complex	GO:0030286	0.00004244642820021385	4.372158849076137	72	683	17	0.236111	10245	EGR_03188,EGR_00994,EGR_00995,EGR_09474,EGR_04883,EGR_00997,EGR_05430,EGR_09469,EGR_05429,EGR_09465,EGR_00996,EGR_08903,EGR_02264,EGR_02267,EGR_06166,EGR_08443,EGR_00894
GO:CC	organelle envelope	GO:0031967	0.000004015550032292003	5.396254958572486	89	683	21	0.235955	10245	EGR_05980,EGR_02958,EGR_02366,EGR_05697,EGR_08639,EGR_03423,EGR_07477,EGR_05755,EGR_02743,EGR_10109,EGR_06455,EGR_03645,EGR_09199,EGR_06449,EGR_04158,EGR_08381,EGR_08199,EGR_06887,EGR_00764,EGR_07612,EGR_08134
GO:CC	envelope	GO:0031975	0.000004015550032292003	5.396254958572486	89	683	21	0.235955	10245	EGR_05980,EGR_02958,EGR_02366,EGR_05697,EGR_08639,EGR_03423,EGR_07477,EGR_05755,EGR_02743,EGR_10109,EGR_06455,EGR_03645,EGR_09199,EGR_06449,EGR_04158,EGR_08381,EGR_08199,EGR_06887,EGR_00764,EGR_07612,EGR_08134
GO:BP	sulfur compound metabolic process	GO:0006790	0.02805183565441614	1.5520387141404757	30	683	7	0.233333	10245	EGR_09306,EGR_02743,EGR_07948,EGR_02085,EGR_01146,EGR_05510,EGR_01375
GO:CC	microtubule associated complex	GO:0005875	0.000032830697648674374	4.483719888463155	78	683	18	0.230769	10245	EGR_03188,EGR_00994,EGR_01976,EGR_00995,EGR_09474,EGR_04883,EGR_00997,EGR_05430,EGR_09469,EGR_05429,EGR_09465,EGR_00996,EGR_08903,EGR_02264,EGR_02267,EGR_06166,EGR_08443,EGR_00894
GO:BP	ribose phosphate biosynthetic process	GO:0046390	0.020283842212281043	1.6928497764815982	35	683	8	0.228571	10245	EGR_03833,EGR_03312,EGR_03645,EGR_04088,EGR_02085,EGR_04158,EGR_08199,EGR_05036
GO:BP	ribonucleotide biosynthetic process	GO:0009260	0.020283842212281043	1.6928497764815982	35	683	8	0.228571	10245	EGR_03833,EGR_03312,EGR_03645,EGR_04088,EGR_02085,EGR_04158,EGR_08199,EGR_05036
GO:BP	monocarboxylic acid metabolic process	GO:0032787	0.009049165087905585	2.0433914886889757	44	683	10	0.227273	10245	EGR_06348,EGR_08633,EGR_02085,EGR_04347,EGR_01502,EGR_04466,EGR_03694,EGR_00892,EGR_00969,EGR_03740
GO:BP	purine-containing compound biosynthetic process	GO:0072522	0.022671847984521567	1.6445130790454847	36	683	8	0.222222	10245	EGR_03833,EGR_03312,EGR_03645,EGR_04088,EGR_02085,EGR_04158,EGR_08199,EGR_05036
GO:CC	mitochondrion	GO:0005739	2.312451001542001e-8	7.635927460744768	150	683	33	0.22	10245	EGR_10009,EGR_05980,EGR_03554,EGR_02958,EGR_02366,EGR_05697,EGR_08639,EGR_03423,EGR_07477,EGR_05755,EGR_07415,EGR_06290,EGR_02743,EGR_10109,EGR_06455,EGR_08809,EGR_03645,EGR_07948,EGR_09199,EGR_01580,EGR_06818,EGR_06449,EGR_03972,EGR_04158,EGR_08381,EGR_04705,EGR_08199,EGR_06887,EGR_00764,EGR_07612,EGR_00918,EGR_08134,EGR_00551
GO:MF	proton transmembrane transporter activity	GO:0015078	0.038891913697424604	1.4101406866343957	41	683	9	0.219512	10245	EGR_03332,EGR_03833,EGR_03312,EGR_03645,EGR_01679,EGR_04158,EGR_08199,EGR_05567,EGR_05036
GO:BP	cellular respiration	GO:0045333	0.037588676989422656	1.424942959902171	32	683	7	0.21875	10245	EGR_10009,EGR_05980,EGR_02366,EGR_08639,EGR_03423,EGR_05755,EGR_09199
GO:CC	ribonucleoprotein complex	GO:1990904	0.000013838393040521016	4.858914338647588	96	683	21	0.21875	10245	EGR_01809,EGR_05485,EGR_03420,EGR_07360,EGR_02556,EGR_07532,EGR_03691,EGR_06818,EGR_06770,EGR_01445,EGR_07836,EGR_02884,EGR_04705,EGR_00961,EGR_00056,EGR_01850,EGR_06485,EGR_00986,EGR_02356,EGR_01683,EGR_09174
GO:CC	ribosome	GO:0005840	1.3522164701795513e-8	7.8689537786021395	162	683	35	0.216049	10245	EGR_01809,EGR_07169,EGR_09717,EGR_05485,EGR_08483,EGR_02751,EGR_07360,EGR_04340,EGR_01636,EGR_00286,EGR_06821,EGR_02556,EGR_02076,EGR_02445,EGR_01187,EGR_09271,EGR_07290,EGR_02603,EGR_06727,EGR_03298,EGR_06713,EGR_06818,EGR_03972,EGR_02992,EGR_08837,EGR_04705,EGR_03299,EGR_04872,EGR_00592,EGR_00620,EGR_05898,EGR_04323,EGR_02356,EGR_09174,EGR_03526
GO:CC	endoplasmic reticulum	GO:0005783	0.0010353859991127806	2.9848977120112736	61	683	13	0.213115	10245	EGR_03891,EGR_08144,EGR_09495,EGR_01675,EGR_03081,EGR_08012,EGR_08770,EGR_03613,EGR_04347,EGR_06103,EGR_09493,EGR_08945,EGR_06611
GO:BP	electron transport chain	GO:0022900	0.0203717519313587	1.6909716209063246	43	683	9	0.209302	10245	EGR_05980,EGR_02366,EGR_08639,EGR_03423,EGR_02743,EGR_09199,EGR_08077,EGR_08304,EGR_04216
GO:BP	Golgi vesicle transport	GO:0048193	0.048354953050027794	1.3155590340499959	34	683	7	0.205882	10245	EGR_03112,EGR_00469,EGR_02477,EGR_09834,EGR_09493,EGR_06611,EGR_04490
GO:BP	protein localization to organelle	GO:0033365	0.048354953050027794	1.3155590340499959	34	683	7	0.205882	10245	EGR_02958,EGR_00914,EGR_01445,EGR_08381,EGR_07836,EGR_06103,EGR_02396
GO:BP	protein folding	GO:0006457	0.022671847984521567	1.6445130790454847	44	683	9	0.204545	10245	EGR_04641,EGR_00985,EGR_05312,EGR_01327,EGR_03358,EGR_03893,EGR_05758,EGR_09751,EGR_00551
GO:BP	generation of precursor metabolites and energy	GO:0006091	0.00045889980852496787	3.3382821235138116	94	683	19	0.202128	10245	EGR_10009,EGR_05980,EGR_07012,EGR_02366,EGR_08639,EGR_03423,EGR_05755,EGR_02743,EGR_02436,EGR_05306,EGR_08633,EGR_09199,EGR_08077,EGR_01502,EGR_08304,EGR_04216,EGR_00892,EGR_00969,EGR_03740
GO:BP	purine ribonucleotide metabolic process	GO:0009150	0.007412830105834392	2.130015953330862	66	683	13	0.19697	10245	EGR_03833,EGR_03312,EGR_03645,EGR_08633,EGR_04088,EGR_02085,EGR_04158,EGR_08199,EGR_05510,EGR_05036,EGR_00892,EGR_00969,EGR_03740
GO:BP	purine nucleotide metabolic process	GO:0006163	0.007412830105834392	2.130015953330862	66	683	13	0.19697	10245	EGR_03833,EGR_03312,EGR_03645,EGR_08633,EGR_04088,EGR_02085,EGR_04158,EGR_08199,EGR_05510,EGR_05036,EGR_00892,EGR_00969,EGR_03740
GO:BP	ribonucleotide metabolic process	GO:0009259	0.009023054305886612	2.0446464287926065	68	683	13	0.191176	10245	EGR_03833,EGR_03312,EGR_03645,EGR_08633,EGR_04088,EGR_02085,EGR_04158,EGR_08199,EGR_05510,EGR_05036,EGR_00892,EGR_00969,EGR_03740
GO:BP	ribose phosphate metabolic process	GO:0019693	0.009023054305886612	2.0446464287926065	68	683	13	0.191176	10245	EGR_03833,EGR_03312,EGR_03645,EGR_08633,EGR_04088,EGR_02085,EGR_04158,EGR_08199,EGR_05510,EGR_05036,EGR_00892,EGR_00969,EGR_03740
GO:BP	purine-containing compound metabolic process	GO:0072521	0.010258279934412102	1.988925453806855	70	683	13	0.185714	10245	EGR_03833,EGR_03312,EGR_03645,EGR_08633,EGR_04088,EGR_02085,EGR_04158,EGR_08199,EGR_05510,EGR_05036,EGR_00892,EGR_00969,EGR_03740
GO:BP	ubiquitin-dependent protein catabolic process	GO:0006511	0.012380211882739313	1.9072719224631505	72	683	13	0.180556	10245	EGR_04632,EGR_00257,EGR_09495,EGR_02424,EGR_01826,EGR_04209,EGR_06724,EGR_02391,EGR_05037,EGR_02941,EGR_02396,EGR_04532,EGR_10212
GO:BP	modification-dependent protein catabolic process	GO:0019941	0.013452163120419773	1.8712078750870573	73	683	13	0.178082	10245	EGR_04632,EGR_00257,EGR_09495,EGR_02424,EGR_01826,EGR_04209,EGR_06724,EGR_02391,EGR_05037,EGR_02941,EGR_02396,EGR_04532,EGR_10212
GO:BP	modification-dependent macromolecule catabolic process	GO:0043632	0.013452163120419773	1.8712078750870573	73	683	13	0.178082	10245	EGR_04632,EGR_00257,EGR_09495,EGR_02424,EGR_01826,EGR_04209,EGR_06724,EGR_02391,EGR_05037,EGR_02941,EGR_02396,EGR_04532,EGR_10212
GO:MF	motor activity	GO:0003774	0.027504608980848437	1.5605945248159037	79	683	14	0.177215	10245	EGR_03188,EGR_00995,EGR_09474,EGR_04883,EGR_00997,EGR_05430,EGR_09469,EGR_05429,EGR_09465,EGR_00996,EGR_08903,EGR_02264,EGR_02267,EGR_06166
GO:CC	microtubule	GO:0005874	0.004455807479136762	2.3510735818726585	80	683	14	0.175	10245	EGR_03188,EGR_00995,EGR_09474,EGR_04883,EGR_00997,EGR_05430,EGR_09469,EGR_05429,EGR_09465,EGR_00996,EGR_08903,EGR_02264,EGR_02267,EGR_06166
GO:BP	proteolysis involved in cellular protein catabolic process	GO:0051603	0.012380211882739313	1.9072719224631505	81	683	14	0.17284	10245	EGR_04632,EGR_00257,EGR_09495,EGR_02424,EGR_01826,EGR_04209,EGR_06724,EGR_02391,EGR_01125,EGR_05037,EGR_02941,EGR_02396,EGR_04532,EGR_10212
GO:BP	cellular protein catabolic process	GO:0044257	0.012380211882739313	1.9072719224631505	81	683	14	0.17284	10245	EGR_04632,EGR_00257,EGR_09495,EGR_02424,EGR_01826,EGR_04209,EGR_06724,EGR_02391,EGR_01125,EGR_05037,EGR_02941,EGR_02396,EGR_04532,EGR_10212
GO:CC	catalytic complex	GO:1902494	5.4412719221654346e-8	7.264299570115951	267	683	46	0.172285	10245	EGR_00174,EGR_04632,EGR_08704,EGR_03188,EGR_05980,EGR_07047,EGR_01826,EGR_01675,EGR_00994,EGR_03423,EGR_04209,EGR_08012,EGR_07245,EGR_06724,EGR_00995,EGR_03963,EGR_07040,EGR_04971,EGR_01305,EGR_04064,EGR_02391,EGR_09474,EGR_01125,EGR_01823,EGR_04883,EGR_05037,EGR_02172,EGR_00095,EGR_00176,EGR_01542,EGR_05308,EGR_02905,EGR_08945,EGR_00997,EGR_05430,EGR_09469,EGR_01268,EGR_05429,EGR_09465,EGR_00996…
GO:BP	protein catabolic process	GO:0030163	0.0103133798342711	1.9865989872061702	88	683	15	0.170455	10245	EGR_04632,EGR_00257,EGR_09495,EGR_02424,EGR_01826,EGR_04209,EGR_06724,EGR_02391,EGR_01125,EGR_01013,EGR_05037,EGR_02941,EGR_02396,EGR_04532,EGR_10212
GO:BP	cellular amide metabolic process	GO:0043603	9.038759467646671e-8	7.043891170556166	294	683	50	0.170068	10245	EGR_01809,EGR_07169,EGR_03554,EGR_09717,EGR_05485,EGR_08483,EGR_07360,EGR_01675,EGR_04057,EGR_04340,EGR_01636,EGR_06821,EGR_09829,EGR_06620,EGR_02556,EGR_02076,EGR_08012,EGR_02445,EGR_01187,EGR_05570,EGR_09271,EGR_07290,EGR_02603,EGR_00049,EGR_06727,EGR_03298,EGR_00128,EGR_09583,EGR_02085,EGR_06818,EGR_02044,EGR_02104,EGR_06391,EGR_04615,EGR_03972,EGR_02540,EGR_04872,EGR_07338,EGR_05047,EGR_05510…
GO:BP	peptide metabolic process	GO:0006518	5.857189350199513e-7	6.232310735948553	275	683	46	0.167273	10245	EGR_01809,EGR_07169,EGR_03554,EGR_09717,EGR_05485,EGR_08483,EGR_07360,EGR_01675,EGR_04057,EGR_04340,EGR_01636,EGR_06821,EGR_09829,EGR_06620,EGR_02556,EGR_02076,EGR_08012,EGR_02445,EGR_01187,EGR_05570,EGR_09271,EGR_07290,EGR_02603,EGR_00049,EGR_06727,EGR_03298,EGR_00128,EGR_09583,EGR_06818,EGR_02044,EGR_02104,EGR_06391,EGR_04615,EGR_03972,EGR_02540,EGR_04872,EGR_07338,EGR_00509,EGR_00592,EGR_00620…
GO:BP	amide biosynthetic process	GO:0043604	5.861107296132611e-7	6.232020328150577	276	683	46	0.166667	10245	EGR_01809,EGR_07169,EGR_03554,EGR_09717,EGR_05485,EGR_08483,EGR_07360,EGR_04057,EGR_04340,EGR_01636,EGR_06821,EGR_09829,EGR_06620,EGR_02556,EGR_02076,EGR_02445,EGR_01187,EGR_05570,EGR_09271,EGR_07290,EGR_02603,EGR_00049,EGR_06727,EGR_03298,EGR_00128,EGR_09583,EGR_02085,EGR_06818,EGR_02044,EGR_02104,EGR_06391,EGR_04615,EGR_03972,EGR_02540,EGR_04872,EGR_07338,EGR_05047,EGR_00509,EGR_00592,EGR_00620…
GO:BP	nucleotide biosynthetic process	GO:0009165	0.0460881338844911	1.3364108761687186	60	683	10	0.166667	10245	EGR_03833,EGR_06348,EGR_03312,EGR_03645,EGR_04088,EGR_02085,EGR_04158,EGR_08199,EGR_05276,EGR_05036
GO:BP	oxidation-reduction process	GO:0055114	0.000014763198630711902	4.8308195370137295	217	683	36	0.165899	10245	EGR_10009,EGR_05219,EGR_05980,EGR_07012,EGR_02366,EGR_08639,EGR_02492,EGR_03423,EGR_09848,EGR_05755,EGR_07415,EGR_06290,EGR_02743,EGR_09361,EGR_03533,EGR_00886,EGR_02436,EGR_05152,EGR_07948,EGR_05605,EGR_01482,EGR_04088,EGR_09199,EGR_07282,EGR_02085,EGR_08377,EGR_08077,EGR_01502,EGR_08304,EGR_00155,EGR_04216,EGR_01855,EGR_09587,EGR_06890,EGR_04368,EGR_03740
GO:CC	cytoplasm	GO:0005737	2.1540127568986964e-17	16.666751728970116	655	683	108	0.164885	10245	EGR_02392,EGR_03891,EGR_10009,EGR_04632,EGR_03112,EGR_00469,EGR_08144,EGR_03188,EGR_09495,EGR_05980,EGR_03554,EGR_02958,EGR_04641,EGR_07360,EGR_01675,EGR_02366,EGR_03081,EGR_05697,EGR_04057,EGR_06062,EGR_08639,EGR_03423,EGR_07477,EGR_09829,EGR_06620,EGR_04209,EGR_05755,EGR_08012,EGR_06724,EGR_06348,EGR_07415,EGR_00995,EGR_07171,EGR_02681,EGR_06290,EGR_02743,EGR_10109,EGR_06455,EGR_00049,EGR_01327…
GO:CC	polymeric cytoskeletal fiber	GO:0099513	0.00755905968890937	2.121532225307873	85	683	14	0.164706	10245	EGR_03188,EGR_00995,EGR_09474,EGR_04883,EGR_00997,EGR_05430,EGR_09469,EGR_05429,EGR_09465,EGR_00996,EGR_08903,EGR_02264,EGR_02267,EGR_06166
GO:BP	translation	GO:0006412	0.000002507399127151876	5.6007765296545085	263	683	43	0.163498	10245	EGR_01809,EGR_07169,EGR_03554,EGR_09717,EGR_05485,EGR_08483,EGR_07360,EGR_04057,EGR_04340,EGR_01636,EGR_06821,EGR_09829,EGR_06620,EGR_02556,EGR_02076,EGR_02445,EGR_01187,EGR_05570,EGR_09271,EGR_07290,EGR_02603,EGR_00049,EGR_06727,EGR_03298,EGR_00128,EGR_09583,EGR_06818,EGR_02044,EGR_02104,EGR_06391,EGR_04615,EGR_03972,EGR_02540,EGR_04872,EGR_07338,EGR_00509,EGR_00592,EGR_00620,EGR_05898,EGR_02060…
GO:MF	structural molecule activity	GO:0005198	0.00043105378065335655	3.365468541477613	184	683	30	0.163043	10245	EGR_01809,EGR_07169,EGR_09717,EGR_05485,EGR_08483,EGR_07360,EGR_04340,EGR_01636,EGR_06821,EGR_02556,EGR_02076,EGR_02445,EGR_01187,EGR_09271,EGR_07290,EGR_02603,EGR_06727,EGR_03298,EGR_06818,EGR_03972,EGR_02992,EGR_04705,EGR_04872,EGR_01743,EGR_00592,EGR_00620,EGR_05898,EGR_02356,EGR_09174,EGR_03526
GO:MF	oxidoreductase activity	GO:0016491	0.00043105378065335655	3.365468541477613	185	683	30	0.162162	10245	EGR_10009,EGR_05219,EGR_02366,EGR_08639,EGR_02492,EGR_09848,EGR_07415,EGR_06290,EGR_02743,EGR_09361,EGR_03533,EGR_00886,EGR_05152,EGR_07948,EGR_05605,EGR_01482,EGR_04088,EGR_09199,EGR_02085,EGR_08377,EGR_08077,EGR_01502,EGR_08304,EGR_00155,EGR_04216,EGR_01855,EGR_09587,EGR_06890,EGR_04368,EGR_03740
GO:BP	peptide biosynthetic process	GO:0043043	0.0000036336630396120557	5.43965534858059	267	683	43	0.161049	10245	EGR_01809,EGR_07169,EGR_03554,EGR_09717,EGR_05485,EGR_08483,EGR_07360,EGR_04057,EGR_04340,EGR_01636,EGR_06821,EGR_09829,EGR_06620,EGR_02556,EGR_02076,EGR_02445,EGR_01187,EGR_05570,EGR_09271,EGR_07290,EGR_02603,EGR_00049,EGR_06727,EGR_03298,EGR_00128,EGR_09583,EGR_06818,EGR_02044,EGR_02104,EGR_06391,EGR_04615,EGR_03972,EGR_02540,EGR_04872,EGR_07338,EGR_00509,EGR_00592,EGR_00620,EGR_05898,EGR_02060…
GO:CC	supramolecular polymer	GO:0099081	0.009132719458379266	2.0393998829355944	87	683	14	0.16092	10245	EGR_03188,EGR_00995,EGR_09474,EGR_04883,EGR_00997,EGR_05430,EGR_09469,EGR_05429,EGR_09465,EGR_00996,EGR_08903,EGR_02264,EGR_02267,EGR_06166
GO:CC	supramolecular fiber	GO:0099512	0.009132719458379266	2.0393998829355944	87	683	14	0.16092	10245	EGR_03188,EGR_00995,EGR_09474,EGR_04883,EGR_00997,EGR_05430,EGR_09469,EGR_05429,EGR_09465,EGR_00996,EGR_08903,EGR_02264,EGR_02267,EGR_06166
GO:BP	ribonucleoprotein complex biogenesis	GO:0022613	0.026022065290282153	1.5846582378060123	81	683	13	0.160494	10245	EGR_03420,EGR_02751,EGR_02021,EGR_00644,EGR_05265,EGR_07532,EGR_03691,EGR_07254,EGR_04269,EGR_08658,EGR_02884,EGR_02793,EGR_01683
GO:CC	membrane protein complex	GO:0098796	0.0003309284028887826	3.48026595665852	156	683	25	0.160256	10245	EGR_02392,EGR_03332,EGR_05980,EGR_03833,EGR_02958,EGR_01675,EGR_03423,EGR_08012,EGR_04487,EGR_10109,EGR_03645,EGR_01679,EGR_04158,EGR_08381,EGR_08199,EGR_00764,EGR_05567,EGR_02396,EGR_08134,EGR_08945,EGR_04821,EGR_01268,EGR_09524,EGR_05036,EGR_05783
GO:BP	organonitrogen compound catabolic process	GO:1901565	0.012855629266810477	1.8909066603346332	100	683	16	0.16	10245	EGR_04632,EGR_00257,EGR_09495,EGR_02424,EGR_01826,EGR_04209,EGR_06724,EGR_06348,EGR_02391,EGR_01125,EGR_01013,EGR_05037,EGR_02941,EGR_02396,EGR_04532,EGR_10212
GO:BP	cellular protein localization	GO:0034613	0.009049165087905585	2.0433914886889757	114	683	18	0.157895	10245	EGR_02392,EGR_06639,EGR_08144,EGR_02958,EGR_00914,EGR_05697,EGR_06815,EGR_01445,EGR_08381,EGR_07836,EGR_06103,EGR_03774,EGR_02396,EGR_08134,EGR_04821,EGR_03491,EGR_09524,EGR_05783
GO:BP	cellular macromolecule localization	GO:0070727	0.009049165087905585	2.0433914886889757	114	683	18	0.157895	10245	EGR_02392,EGR_06639,EGR_08144,EGR_02958,EGR_00914,EGR_05697,EGR_06815,EGR_01445,EGR_08381,EGR_07836,EGR_06103,EGR_03774,EGR_02396,EGR_08134,EGR_04821,EGR_03491,EGR_09524,EGR_05783
GO:CC	supramolecular complex	GO:0099080	0.01220150802798493	1.9135864900008024	90	683	14	0.155556	10245	EGR_03188,EGR_00995,EGR_09474,EGR_04883,EGR_00997,EGR_05430,EGR_09469,EGR_05429,EGR_09465,EGR_00996,EGR_08903,EGR_02264,EGR_02267,EGR_06166
GO:BP	organonitrogen compound biosynthetic process	GO:1901566	1.0600596501220514e-8	7.974669696065443	425	683	66	0.155294	10245	EGR_03891,EGR_01809,EGR_07169,EGR_03833,EGR_03554,EGR_09717,EGR_05485,EGR_08483,EGR_07360,EGR_04057,EGR_02492,EGR_04340,EGR_01636,EGR_06821,EGR_09829,EGR_06620,EGR_02556,EGR_02076,EGR_06348,EGR_02445,EGR_03312,EGR_01187,EGR_05570,EGR_09271,EGR_07290,EGR_02603,EGR_00049,EGR_06727,EGR_03298,EGR_03645,EGR_00128,EGR_04088,EGR_09583,EGR_02085,EGR_08024,EGR_01040,EGR_06818,EGR_02044,EGR_02104,EGR_06391…
GO:BP	nucleotide metabolic process	GO:0009117	0.025561755386997547	1.5924093254467488	100	683	15	0.15	10245	EGR_03833,EGR_06348,EGR_03312,EGR_03645,EGR_08633,EGR_04088,EGR_02085,EGR_04158,EGR_08199,EGR_05276,EGR_05510,EGR_05036,EGR_00892,EGR_00969,EGR_03740
GO:BP	intracellular protein transport	GO:0006886	0.020826433194714212	1.6813851024235125	107	683	16	0.149533	10245	EGR_02392,EGR_08144,EGR_02958,EGR_00914,EGR_05697,EGR_06815,EGR_01445,EGR_08381,EGR_07836,EGR_03774,EGR_02396,EGR_08134,EGR_04821,EGR_03491,EGR_09524,EGR_05783
GO:BP	establishment of protein localization	GO:0045184	0.005596705355520844	2.252067556384269	155	683	23	0.148387	10245	EGR_02392,EGR_06639,EGR_08144,EGR_02958,EGR_00914,EGR_05697,EGR_00760,EGR_06815,EGR_04178,EGR_06449,EGR_01445,EGR_08381,EGR_07836,EGR_06103,EGR_03774,EGR_07612,EGR_02396,EGR_08134,EGR_04821,EGR_03491,EGR_09524,EGR_08917,EGR_05783
GO:CC	nucleoplasm	GO:0005654	0.031859785569189704	1.4967571515239348	81	683	12	0.148148	10245	EGR_03963,EGR_07040,EGR_09895,EGR_01305,EGR_03646,EGR_04064,EGR_01823,EGR_00438,EGR_00095,EGR_01542,EGR_02905,EGR_05156
GO:CC	organelle lumen	GO:0043233	0.0009320636165817978	3.030554444526334	169	683	25	0.147929	10245	EGR_07047,EGR_02021,EGR_02743,EGR_06455,EGR_03963,EGR_08809,EGR_07040,EGR_09895,EGR_04269,EGR_01305,EGR_03646,EGR_04064,EGR_06818,EGR_06449,EGR_01823,EGR_05939,EGR_08381,EGR_00438,EGR_00095,EGR_04705,EGR_01542,EGR_07612,EGR_02905,EGR_05156,EGR_00551
GO:CC	intracellular organelle lumen	GO:0070013	0.0009320636165817978	3.030554444526334	169	683	25	0.147929	10245	EGR_07047,EGR_02021,EGR_02743,EGR_06455,EGR_03963,EGR_08809,EGR_07040,EGR_09895,EGR_04269,EGR_01305,EGR_03646,EGR_04064,EGR_06818,EGR_06449,EGR_01823,EGR_05939,EGR_08381,EGR_00438,EGR_00095,EGR_04705,EGR_01542,EGR_07612,EGR_02905,EGR_05156,EGR_00551
GO:CC	membrane-enclosed lumen	GO:0031974	0.0009320636165817978	3.030554444526334	169	683	25	0.147929	10245	EGR_07047,EGR_02021,EGR_02743,EGR_06455,EGR_03963,EGR_08809,EGR_07040,EGR_09895,EGR_04269,EGR_01305,EGR_03646,EGR_04064,EGR_06818,EGR_06449,EGR_01823,EGR_05939,EGR_08381,EGR_00438,EGR_00095,EGR_04705,EGR_01542,EGR_07612,EGR_02905,EGR_05156,EGR_00551
GO:BP	protein localization	GO:0008104	0.006012188733466322	2.220967394582729	156	683	23	0.147436	10245	EGR_02392,EGR_06639,EGR_08144,EGR_02958,EGR_00914,EGR_05697,EGR_00760,EGR_06815,EGR_04178,EGR_06449,EGR_01445,EGR_08381,EGR_07836,EGR_06103,EGR_03774,EGR_07612,EGR_02396,EGR_08134,EGR_04821,EGR_03491,EGR_09524,EGR_08917,EGR_05783
GO:BP	nucleoside phosphate metabolic process	GO:0006753	0.029715209301785186	1.5270212064022304	103	683	15	0.145631	10245	EGR_03833,EGR_06348,EGR_03312,EGR_03645,EGR_08633,EGR_04088,EGR_02085,EGR_04158,EGR_08199,EGR_05276,EGR_05510,EGR_05036,EGR_00892,EGR_00969,EGR_03740
GO:CC	protein-containing complex	GO:0032991	3.104223836855089e-13	12.508046970530435	765	683	109	0.142484	10245	EGR_02392,EGR_00174,EGR_01809,EGR_04632,EGR_08704,EGR_03112,EGR_03188,EGR_03332,EGR_05980,EGR_03833,EGR_02958,EGR_05485,EGR_07047,EGR_03420,EGR_01826,EGR_07360,EGR_01675,EGR_00994,EGR_04057,EGR_03423,EGR_01976,EGR_04209,EGR_02556,EGR_08012,EGR_07245,EGR_06724,EGR_01372,EGR_00995,EGR_07171,EGR_07532,EGR_04487,EGR_10109,EGR_03691,EGR_03963,EGR_03645,EGR_06080,EGR_07040,EGR_04971,EGR_09895,EGR_01305…
GO:BP	vesicle-mediated transport	GO:0016192	0.01682285316400658	1.7741003457378113	134	683	19	0.141791	10245	EGR_02392,EGR_03112,EGR_00469,EGR_08144,EGR_01549,EGR_07171,EGR_02477,EGR_09834,EGR_05134,EGR_09493,EGR_03774,EGR_02396,EGR_04821,EGR_06611,EGR_04490,EGR_09524,EGR_08917,EGR_05783,EGR_01346
GO:BP	organophosphate biosynthetic process	GO:0090407	0.037588676989422656	1.424942959902171	106	683	15	0.141509	10245	EGR_03833,EGR_06348,EGR_03312,EGR_03645,EGR_04088,EGR_02085,EGR_08024,EGR_04158,EGR_08199,EGR_05276,EGR_05510,EGR_02305,EGR_01375,EGR_05036,EGR_06663
GO:CC	organelle membrane	GO:0031090	0.0006415587562677833	3.1927635632105704	213	683	30	0.140845	10245	EGR_03891,EGR_00469,EGR_05980,EGR_02958,EGR_01675,EGR_02366,EGR_03081,EGR_05697,EGR_08639,EGR_03423,EGR_07477,EGR_05755,EGR_08012,EGR_10109,EGR_03645,EGR_08016,EGR_09199,EGR_03613,EGR_04347,EGR_01679,EGR_04158,EGR_08381,EGR_08199,EGR_06887,EGR_00764,EGR_02396,EGR_08134,EGR_08945,EGR_01268,EGR_05783
GO:BP	organic acid metabolic process	GO:0006082	0.027736852470499996	1.5569428234447944	122	683	17	0.139344	10245	EGR_09829,EGR_06620,EGR_06348,EGR_08633,EGR_02085,EGR_04347,EGR_06391,EGR_01502,EGR_05047,EGR_00509,EGR_01855,EGR_04466,EGR_09587,EGR_03694,EGR_00892,EGR_00969,EGR_03740
GO:BP	oxoacid metabolic process	GO:0043436	0.027736852470499996	1.5569428234447944	122	683	17	0.139344	10245	EGR_09829,EGR_06620,EGR_06348,EGR_08633,EGR_02085,EGR_04347,EGR_06391,EGR_01502,EGR_05047,EGR_00509,EGR_01855,EGR_04466,EGR_09587,EGR_03694,EGR_00892,EGR_00969,EGR_03740
GO:BP	carboxylic acid metabolic process	GO:0019752	0.027736852470499996	1.5569428234447944	122	683	17	0.139344	10245	EGR_09829,EGR_06620,EGR_06348,EGR_08633,EGR_02085,EGR_04347,EGR_06391,EGR_01502,EGR_05047,EGR_00509,EGR_01855,EGR_04466,EGR_09587,EGR_03694,EGR_00892,EGR_00969,EGR_03740
GO:BP	protein transport	GO:0015031	0.01397042484687808	1.8547903865952469	151	683	21	0.139073	10245	EGR_02392,EGR_08144,EGR_02958,EGR_00914,EGR_05697,EGR_00760,EGR_06815,EGR_04178,EGR_06449,EGR_01445,EGR_08381,EGR_07836,EGR_03774,EGR_07612,EGR_02396,EGR_08134,EGR_04821,EGR_03491,EGR_09524,EGR_08917,EGR_05783
GO:BP	peptide transport	GO:0015833	0.01397042484687808	1.8547903865952469	151	683	21	0.139073	10245	EGR_02392,EGR_08144,EGR_02958,EGR_00914,EGR_05697,EGR_00760,EGR_06815,EGR_04178,EGR_06449,EGR_01445,EGR_08381,EGR_07836,EGR_03774,EGR_07612,EGR_02396,EGR_08134,EGR_04821,EGR_03491,EGR_09524,EGR_08917,EGR_05783
GO:BP	nitrogen compound transport	GO:0071705	0.009023054305886612	2.0446464287926065	173	683	24	0.138728	10245	EGR_02392,EGR_08144,EGR_02958,EGR_00914,EGR_05697,EGR_00760,EGR_06815,EGR_07188,EGR_04178,EGR_08016,EGR_06449,EGR_01445,EGR_08381,EGR_07836,EGR_03774,EGR_07612,EGR_02396,EGR_08134,EGR_04821,EGR_03491,EGR_09524,EGR_08917,EGR_05783,EGR_04179
GO:CC	microtubule cytoskeleton	GO:0015630	0.01023585846981138	1.9898757276895882	138	683	19	0.137681	10245	EGR_03188,EGR_00994,EGR_01976,EGR_00995,EGR_09474,EGR_04883,EGR_04769,EGR_00997,EGR_05430,EGR_09469,EGR_05429,EGR_09465,EGR_00996,EGR_08903,EGR_02264,EGR_02267,EGR_06166,EGR_08443,EGR_00894
GO:CC	intracellular non-membrane-bounded organelle	GO:0043232	1.641653599964683e-7	6.784718476628663	488	683	67	0.137295	10245	EGR_01809,EGR_03188,EGR_07169,EGR_09717,EGR_05485,EGR_08483,EGR_07047,EGR_02751,EGR_07360,EGR_02021,EGR_00994,EGR_04340,EGR_01636,EGR_00286,EGR_06821,EGR_01976,EGR_02556,EGR_02076,EGR_00995,EGR_02445,EGR_01187,EGR_09271,EGR_07290,EGR_02603,EGR_06727,EGR_03298,EGR_03963,EGR_04269,EGR_04064,EGR_06713,EGR_09474,EGR_06818,EGR_05939,EGR_04883,EGR_01053,EGR_03972,EGR_00438,EGR_04769,EGR_02992,EGR_08837…
GO:CC	non-membrane-bounded organelle	GO:0043228	1.641653599964683e-7	6.784718476628663	488	683	67	0.137295	10245	EGR_01809,EGR_03188,EGR_07169,EGR_09717,EGR_05485,EGR_08483,EGR_07047,EGR_02751,EGR_07360,EGR_02021,EGR_00994,EGR_04340,EGR_01636,EGR_00286,EGR_06821,EGR_01976,EGR_02556,EGR_02076,EGR_00995,EGR_02445,EGR_01187,EGR_09271,EGR_07290,EGR_02603,EGR_06727,EGR_03298,EGR_03963,EGR_04269,EGR_04064,EGR_06713,EGR_09474,EGR_06818,EGR_05939,EGR_04883,EGR_01053,EGR_03972,EGR_00438,EGR_04769,EGR_02992,EGR_08837…
GO:BP	amide transport	GO:0042886	0.014946244726718462	1.8254679109736498	153	683	21	0.137255	10245	EGR_02392,EGR_08144,EGR_02958,EGR_00914,EGR_05697,EGR_00760,EGR_06815,EGR_04178,EGR_06449,EGR_01445,EGR_08381,EGR_07836,EGR_03774,EGR_07612,EGR_02396,EGR_08134,EGR_04821,EGR_03491,EGR_09524,EGR_08917,EGR_05783
GO:BP	macromolecule catabolic process	GO:0009057	0.04006694419071338	1.3972137788979166	118	683	16	0.135593	10245	EGR_04632,EGR_00257,EGR_09495,EGR_02424,EGR_01826,EGR_04209,EGR_06724,EGR_02391,EGR_01125,EGR_01013,EGR_05037,EGR_02941,EGR_02396,EGR_06736,EGR_04532,EGR_10212
GO:BP	intracellular transport	GO:0046907	0.021227923525729823	1.6730924855995284	148	683	20	0.135135	10245	EGR_02392,EGR_08144,EGR_02958,EGR_00914,EGR_01549,EGR_05697,EGR_06815,EGR_04178,EGR_02477,EGR_09834,EGR_01445,EGR_08381,EGR_07836,EGR_03774,EGR_02396,EGR_08134,EGR_04821,EGR_03491,EGR_09524,EGR_05783
GO:BP	organic substance catabolic process	GO:1901575	0.018260853111476755	1.7384789369357772	177	683	23	0.129944	10245	EGR_04632,EGR_00257,EGR_09495,EGR_02424,EGR_01826,EGR_04209,EGR_06724,EGR_06348,EGR_08633,EGR_02391,EGR_01125,EGR_01013,EGR_05037,EGR_02941,EGR_02396,EGR_06736,EGR_04466,EGR_00892,EGR_04532,EGR_00969,EGR_10212,EGR_03740,EGR_06663
GO:BP	proteolysis	GO:0006508	0.004197185588267663	2.3770418270290223	263	683	34	0.129278	10245	EGR_04632,EGR_07173,EGR_00257,EGR_04126,EGR_09495,EGR_02424,EGR_01826,EGR_01675,EGR_01530,EGR_08121,EGR_04209,EGR_02741,EGR_09231,EGR_08012,EGR_06724,EGR_01372,EGR_06280,EGR_08035,EGR_03125,EGR_04971,EGR_02391,EGR_01125,EGR_08651,EGR_05037,EGR_02941,EGR_00176,EGR_04862,EGR_02793,EGR_02396,EGR_08406,EGR_01268,EGR_09269,EGR_04532,EGR_10212
GO:BP	organophosphate metabolic process	GO:0019637	0.0212655445427895	1.672323491910658	180	683	23	0.127778	10245	EGR_03833,EGR_07012,EGR_06348,EGR_03312,EGR_02436,EGR_03645,EGR_08633,EGR_04088,EGR_02085,EGR_08024,EGR_04418,EGR_04158,EGR_01502,EGR_08199,EGR_05276,EGR_05510,EGR_02305,EGR_01375,EGR_05036,EGR_00892,EGR_00969,EGR_03740,EGR_06663
GO:CC	intracellular	GO:0005622	3.671052957525975e-21	20.43520935044687	1675	683	213	0.127164	10245	EGR_02392,EGR_00174,EGR_03891,EGR_10009,EGR_02408,EGR_01809,EGR_04632,EGR_08704,EGR_03112,EGR_00469,EGR_08144,EGR_03188,EGR_09495,EGR_07169,EGR_05980,EGR_03833,EGR_03554,EGR_02958,EGR_09717,EGR_05485,EGR_02424,EGR_08483,EGR_07047,EGR_01826,EGR_04641,EGR_02751,EGR_07360,EGR_01675,EGR_02021,EGR_00994,EGR_02366,EGR_06100,EGR_00052,EGR_03081,EGR_05697,EGR_04057,EGR_06062,EGR_08639,EGR_04340,EGR_01636…
GO:BP	establishment of localization in cell	GO:0051649	0.037588676989422656	1.424942959902171	159	683	20	0.125786	10245	EGR_02392,EGR_08144,EGR_02958,EGR_00914,EGR_01549,EGR_05697,EGR_06815,EGR_04178,EGR_02477,EGR_09834,EGR_01445,EGR_08381,EGR_07836,EGR_03774,EGR_02396,EGR_08134,EGR_04821,EGR_03491,EGR_09524,EGR_05783
GO:BP	cellular localization	GO:0051641	0.029363034875009936	1.532199059064075	176	683	22	0.125	10245	EGR_02392,EGR_06639,EGR_08144,EGR_02958,EGR_00914,EGR_01549,EGR_05697,EGR_06815,EGR_04178,EGR_02477,EGR_09834,EGR_01445,EGR_08381,EGR_07836,EGR_06103,EGR_03774,EGR_02396,EGR_08134,EGR_04821,EGR_03491,EGR_09524,EGR_05783
GO:BP	carbohydrate derivative metabolic process	GO:1901135	0.02369874068793917	1.625274731070477	193	683	24	0.124352	10245	EGR_03891,EGR_09569,EGR_03833,EGR_07012,EGR_03312,EGR_02436,EGR_03645,EGR_08633,EGR_04088,EGR_02085,EGR_06847,EGR_04158,EGR_01502,EGR_07167,EGR_08199,EGR_05276,EGR_05510,EGR_02305,EGR_08945,EGR_05036,EGR_00892,EGR_04368,EGR_00969,EGR_03740
GO:BP	catabolic process	GO:0009056	0.026022065290282153	1.5846582378060123	195	683	24	0.123077	10245	EGR_04632,EGR_00257,EGR_09495,EGR_02424,EGR_01826,EGR_04209,EGR_06724,EGR_06348,EGR_08633,EGR_02391,EGR_01125,EGR_01013,EGR_05279,EGR_05037,EGR_02941,EGR_02396,EGR_06736,EGR_04466,EGR_00892,EGR_04532,EGR_00969,EGR_10212,EGR_03740,EGR_06663
GO:CC	intracellular organelle	GO:0043229	6.427958752148584e-14	13.191926918743127	1356	683	165	0.121681	10245	EGR_03891,EGR_10009,EGR_02408,EGR_01809,EGR_04632,EGR_03112,EGR_00469,EGR_08144,EGR_03188,EGR_09495,EGR_07169,EGR_05980,EGR_03554,EGR_02958,EGR_09717,EGR_05485,EGR_02424,EGR_08483,EGR_07047,EGR_02751,EGR_07360,EGR_01675,EGR_02021,EGR_00994,EGR_02366,EGR_03081,EGR_05697,EGR_08639,EGR_04340,EGR_01636,EGR_00286,EGR_03423,EGR_06766,EGR_07477,EGR_00325,EGR_06821,EGR_01976,EGR_04597,EGR_04209,EGR_02556…
GO:BP	organic substance transport	GO:0071702	0.022671847984521567	1.6445130790454847	214	683	26	0.121495	10245	EGR_02392,EGR_08144,EGR_02958,EGR_00914,EGR_05697,EGR_00760,EGR_06815,EGR_07188,EGR_04178,EGR_08016,EGR_06449,EGR_01445,EGR_08381,EGR_00743,EGR_07836,EGR_06887,EGR_03774,EGR_07612,EGR_02396,EGR_08134,EGR_04821,EGR_03491,EGR_09524,EGR_08917,EGR_05783,EGR_04179
GO:BP	RNA processing	GO:0006396	0.036672922798970435	1.4356544757803302	191	683	23	0.120419	10245	EGR_01483,EGR_02408,EGR_03420,EGR_02021,EGR_06781,EGR_00644,EGR_05265,EGR_02681,EGR_03691,EGR_04269,EGR_03450,EGR_06770,EGR_05939,EGR_08658,EGR_02884,EGR_01124,EGR_02793,EGR_09813,EGR_00056,EGR_06485,EGR_04323,EGR_07702,EGR_01683
GO:BP	small molecule metabolic process	GO:0044281	0.014369322649239092	1.842563703447615	260	683	31	0.119231	10245	EGR_09306,EGR_03833,EGR_02721,EGR_09829,EGR_06620,EGR_06348,EGR_03312,EGR_03645,EGR_08633,EGR_04088,EGR_02085,EGR_04347,EGR_06391,EGR_06847,EGR_04158,EGR_01502,EGR_08199,EGR_05276,EGR_05047,EGR_05510,EGR_00509,EGR_01855,EGR_04466,EGR_09587,EGR_01375,EGR_03694,EGR_05036,EGR_07892,EGR_00892,EGR_00969,EGR_03740
GO:CC	organelle	GO:0043226	2.1566412362708195e-13	12.66622209507679	1401	683	167	0.119201	10245	EGR_03891,EGR_10009,EGR_02408,EGR_01809,EGR_04632,EGR_03112,EGR_00469,EGR_08144,EGR_03188,EGR_09495,EGR_07169,EGR_05980,EGR_03554,EGR_02958,EGR_09717,EGR_05485,EGR_02424,EGR_08483,EGR_07047,EGR_02751,EGR_07360,EGR_01675,EGR_02021,EGR_00994,EGR_02366,EGR_03081,EGR_05697,EGR_08639,EGR_04340,EGR_01636,EGR_00286,EGR_03423,EGR_06766,EGR_07477,EGR_00325,EGR_06821,EGR_01976,EGR_04597,EGR_04209,EGR_02556…
GO:BP	macromolecule localization	GO:0033036	0.04006694419071338	1.3972137788979166	194	683	23	0.118557	10245	EGR_02392,EGR_06639,EGR_08144,EGR_02958,EGR_00914,EGR_05697,EGR_00760,EGR_06815,EGR_04178,EGR_06449,EGR_01445,EGR_08381,EGR_07836,EGR_06103,EGR_03774,EGR_07612,EGR_02396,EGR_08134,EGR_04821,EGR_03491,EGR_09524,EGR_08917,EGR_05783
GO:BP	cellular nitrogen compound biosynthetic process	GO:0044271	0.00005957644931950818	4.22492538374762	705	683	80	0.113475	10245	EGR_01809,EGR_07169,EGR_03833,EGR_03554,EGR_09717,EGR_05485,EGR_08483,EGR_07360,EGR_04057,EGR_02492,EGR_04340,EGR_01636,EGR_06766,EGR_06821,EGR_09829,EGR_06620,EGR_02556,EGR_02076,EGR_06348,EGR_02445,EGR_03312,EGR_01187,EGR_05570,EGR_09271,EGR_07290,EGR_02603,EGR_00049,EGR_06727,EGR_03298,EGR_03086,EGR_03645,EGR_01963,EGR_09895,EGR_00128,EGR_04088,EGR_01305,EGR_09583,EGR_03646,EGR_04064,EGR_02085…
GO:CC	intracellular membrane-bounded organelle	GO:0043231	2.40118782215523e-7	6.6195738678749665	965	683	109	0.112953	10245	EGR_03891,EGR_10009,EGR_02408,EGR_04632,EGR_03112,EGR_00469,EGR_08144,EGR_09495,EGR_05980,EGR_03554,EGR_02958,EGR_02424,EGR_07047,EGR_01675,EGR_02021,EGR_02366,EGR_03081,EGR_05697,EGR_08639,EGR_03423,EGR_06766,EGR_07477,EGR_00325,EGR_04597,EGR_04209,EGR_09231,EGR_05755,EGR_04178,EGR_08012,EGR_06724,EGR_01372,EGR_07415,EGR_06290,EGR_02743,EGR_10109,EGR_06455,EGR_03691,EGR_03963,EGR_08809,EGR_03645…
GO:BP	cellular biosynthetic process	GO:0044249	0.000004350063898471286	5.361504363608658	878	683	99	0.112756	10245	EGR_03891,EGR_01809,EGR_07169,EGR_09306,EGR_03833,EGR_03554,EGR_09717,EGR_05485,EGR_08483,EGR_07360,EGR_04057,EGR_02492,EGR_04340,EGR_01636,EGR_06766,EGR_06821,EGR_09829,EGR_06620,EGR_04597,EGR_02556,EGR_02076,EGR_06348,EGR_02445,EGR_03312,EGR_01187,EGR_05570,EGR_05343,EGR_09271,EGR_07290,EGR_02603,EGR_00049,EGR_06727,EGR_03298,EGR_03086,EGR_03645,EGR_01963,EGR_09895,EGR_00128,EGR_04088,EGR_01305…
GO:BP	organic substance biosynthetic process	GO:1901576	0.000004187611334656451	5.3780336333558925	888	683	100	0.112613	10245	EGR_03891,EGR_01809,EGR_07169,EGR_09306,EGR_03833,EGR_03554,EGR_09717,EGR_05485,EGR_08483,EGR_07360,EGR_04057,EGR_02492,EGR_04340,EGR_01636,EGR_06766,EGR_06821,EGR_09829,EGR_06620,EGR_04597,EGR_02556,EGR_02076,EGR_06348,EGR_02445,EGR_03312,EGR_01187,EGR_05570,EGR_05343,EGR_09271,EGR_07290,EGR_02603,EGR_00049,EGR_06727,EGR_03298,EGR_03086,EGR_03645,EGR_08633,EGR_01963,EGR_09895,EGR_00128,EGR_04088…
GO:CC	membrane-bounded organelle	GO:0043227	2.0275677789154443e-7	6.693024618982672	1008	683	113	0.112103	10245	EGR_03891,EGR_10009,EGR_02408,EGR_04632,EGR_03112,EGR_00469,EGR_08144,EGR_09495,EGR_05980,EGR_03554,EGR_02958,EGR_02424,EGR_07047,EGR_01675,EGR_02021,EGR_02366,EGR_03081,EGR_05697,EGR_08639,EGR_03423,EGR_06766,EGR_07477,EGR_00325,EGR_04597,EGR_04209,EGR_09231,EGR_05755,EGR_04178,EGR_08012,EGR_06724,EGR_01372,EGR_07415,EGR_06290,EGR_02743,EGR_10109,EGR_06455,EGR_03691,EGR_03963,EGR_08809,EGR_03645…
GO:BP	biosynthetic process	GO:0009058	0.000008091961911739207	5.091946170088136	902	683	100	0.110865	10245	EGR_03891,EGR_01809,EGR_07169,EGR_09306,EGR_03833,EGR_03554,EGR_09717,EGR_05485,EGR_08483,EGR_07360,EGR_04057,EGR_02492,EGR_04340,EGR_01636,EGR_06766,EGR_06821,EGR_09829,EGR_06620,EGR_04597,EGR_02556,EGR_02076,EGR_06348,EGR_02445,EGR_03312,EGR_01187,EGR_05570,EGR_05343,EGR_09271,EGR_07290,EGR_02603,EGR_00049,EGR_06727,EGR_03298,EGR_03086,EGR_03645,EGR_08633,EGR_01963,EGR_09895,EGR_00128,EGR_04088…
GO:BP	cellular nitrogen compound metabolic process	GO:0034641	5.857189350199513e-7	6.232310735948553	1124	683	124	0.11032	10245	EGR_01483,EGR_02408,EGR_01809,EGR_07169,EGR_03833,EGR_03554,EGR_09717,EGR_05485,EGR_02424,EGR_08483,EGR_07047,EGR_03420,EGR_07360,EGR_01675,EGR_02021,EGR_06781,EGR_00644,EGR_04057,EGR_02492,EGR_04340,EGR_01636,EGR_04397,EGR_06766,EGR_06821,EGR_09829,EGR_06620,EGR_04597,EGR_02556,EGR_02076,EGR_05265,EGR_08012,EGR_07245,EGR_06348,EGR_02445,EGR_03312,EGR_01187,EGR_05570,EGR_02681,EGR_09271,EGR_07290…
GO:BP	gene expression	GO:0010467	0.00014481993462318302	3.8391716529112276	817	683	88	0.107711	10245	EGR_01483,EGR_02408,EGR_01809,EGR_07169,EGR_03554,EGR_09717,EGR_05485,EGR_08483,EGR_03420,EGR_07360,EGR_01675,EGR_02021,EGR_06781,EGR_00644,EGR_04057,EGR_04340,EGR_01636,EGR_06766,EGR_06821,EGR_09829,EGR_06620,EGR_02556,EGR_02076,EGR_05265,EGR_08012,EGR_02445,EGR_01187,EGR_05570,EGR_02681,EGR_09271,EGR_07290,EGR_02603,EGR_00049,EGR_03691,EGR_06727,EGR_03298,EGR_03086,EGR_01963,EGR_09895,EGR_00128…
GO:MF	RNA binding	GO:0003723	0.04305782296865635	1.3659479321669887	404	683	43	0.106436	10245	EGR_01809,EGR_03532,EGR_03554,EGR_05485,EGR_08838,EGR_07360,EGR_00644,EGR_05293,EGR_04057,EGR_00734,EGR_09829,EGR_00792,EGR_06959,EGR_07245,EGR_05570,EGR_09203,EGR_02603,EGR_00049,EGR_03691,EGR_03298,EGR_04181,EGR_00128,EGR_09583,EGR_03450,EGR_06770,EGR_02044,EGR_02104,EGR_06391,EGR_01445,EGR_04615,EGR_08658,EGR_02540,EGR_06901,EGR_07836,EGR_05583,EGR_02884,EGR_04872,EGR_07338,EGR_09813,EGR_03987…
GO:BP	organonitrogen compound metabolic process	GO:1901564	0.000004187611334656451	5.3780336333558925	1262	683	131	0.103803	10245	EGR_03891,EGR_09569,EGR_01809,EGR_04632,EGR_07173,EGR_00257,EGR_04126,EGR_00833,EGR_00237,EGR_09495,EGR_07169,EGR_03833,EGR_03554,EGR_07202,EGR_09717,EGR_02521,EGR_05485,EGR_02424,EGR_08483,EGR_01275,EGR_01826,EGR_07360,EGR_00985,EGR_01675,EGR_04057,EGR_06062,EGR_02492,EGR_04340,EGR_01636,EGR_06821,EGR_09829,EGR_06620,EGR_01530,EGR_08121,EGR_04209,EGR_02741,EGR_02556,EGR_09231,EGR_02076,EGR_08012…
GO:BP	establishment of localization	GO:0051234	0.0038829477875651345	2.4108384491976564	701	683	72	0.10271	10245	EGR_02392,EGR_06639,EGR_03112,EGR_00469,EGR_08144,EGR_03332,EGR_03833,EGR_02958,EGR_00914,EGR_01549,EGR_04979,EGR_03204,EGR_08886,EGR_05697,EGR_00760,EGR_07477,EGR_06815,EGR_01017,EGR_07188,EGR_04178,EGR_07171,EGR_03312,EGR_04487,EGR_06455,EGR_03259,EGR_03645,EGR_02477,EGR_08016,EGR_03613,EGR_09834,EGR_09190,EGR_06449,EGR_05134,EGR_01905,EGR_01445,EGR_01679,EGR_04158,EGR_08381,EGR_00743,EGR_07836…
GO:BP	macromolecule biosynthetic process	GO:0009059	0.0041930013523909845	2.3774749975211047	728	683	74	0.101648	10245	EGR_03891,EGR_01809,EGR_07169,EGR_03554,EGR_09717,EGR_05485,EGR_08483,EGR_07360,EGR_04057,EGR_04340,EGR_01636,EGR_06766,EGR_06821,EGR_09829,EGR_06620,EGR_04597,EGR_02556,EGR_02076,EGR_02445,EGR_01187,EGR_05570,EGR_05343,EGR_09271,EGR_07290,EGR_02603,EGR_00049,EGR_06727,EGR_03298,EGR_03086,EGR_01963,EGR_09895,EGR_00128,EGR_01305,EGR_09583,EGR_03646,EGR_04064,EGR_06818,EGR_02044,EGR_02104,EGR_04874…
GO:BP	localization	GO:0051179	0.005109171482777168	2.291649520536754	712	683	72	0.101124	10245	EGR_02392,EGR_06639,EGR_03112,EGR_00469,EGR_08144,EGR_03332,EGR_03833,EGR_02958,EGR_00914,EGR_01549,EGR_04979,EGR_03204,EGR_08886,EGR_05697,EGR_00760,EGR_07477,EGR_06815,EGR_01017,EGR_07188,EGR_04178,EGR_07171,EGR_03312,EGR_04487,EGR_06455,EGR_03259,EGR_03645,EGR_02477,EGR_08016,EGR_03613,EGR_09834,EGR_09190,EGR_06449,EGR_05134,EGR_01905,EGR_01445,EGR_01679,EGR_04158,EGR_08381,EGR_00743,EGR_07836…
GO:BP	cellular macromolecule biosynthetic process	GO:0034645	0.005119911066000881	2.290737582750833	725	683	73	0.10069	10245	EGR_03891,EGR_01809,EGR_07169,EGR_03554,EGR_09717,EGR_05485,EGR_08483,EGR_07360,EGR_04057,EGR_04340,EGR_01636,EGR_06766,EGR_06821,EGR_09829,EGR_06620,EGR_04597,EGR_02556,EGR_02076,EGR_02445,EGR_01187,EGR_05570,EGR_05343,EGR_09271,EGR_07290,EGR_02603,EGR_00049,EGR_06727,EGR_03298,EGR_03086,EGR_01963,EGR_09895,EGR_00128,EGR_01305,EGR_09583,EGR_03646,EGR_04064,EGR_06818,EGR_02044,EGR_02104,EGR_04874…
GO:BP	cellular metabolic process	GO:0044237	3.660393584684452e-9	8.436472214478115	2107	683	212	0.100617	10245	EGR_01483,EGR_03891,EGR_09569,EGR_10009,EGR_02408,EGR_01809,EGR_04632,EGR_00257,EGR_00833,EGR_03895,EGR_00237,EGR_09495,EGR_07169,EGR_05980,EGR_09306,EGR_03833,EGR_03554,EGR_07202,EGR_09717,EGR_02521,EGR_05485,EGR_02424,EGR_07012,EGR_08483,EGR_07047,EGR_03420,EGR_01275,EGR_01826,EGR_07360,EGR_00985,EGR_01675,EGR_02021,EGR_06781,EGR_02366,EGR_00644,EGR_04057,EGR_06062,EGR_08639,EGR_02492,EGR_04340…
GO:BP	transport	GO:0006810	0.0066680194462052636	2.176003142292244	696	683	70	0.100575	10245	EGR_02392,EGR_03112,EGR_00469,EGR_08144,EGR_03332,EGR_03833,EGR_02958,EGR_00914,EGR_01549,EGR_04979,EGR_03204,EGR_08886,EGR_05697,EGR_00760,EGR_07477,EGR_06815,EGR_01017,EGR_07188,EGR_04178,EGR_07171,EGR_03312,EGR_04487,EGR_06455,EGR_03259,EGR_03645,EGR_02477,EGR_08016,EGR_03613,EGR_09834,EGR_09190,EGR_06449,EGR_05134,EGR_01905,EGR_01445,EGR_01679,EGR_04158,EGR_08381,EGR_00743,EGR_07836,EGR_09493…
GO:BP	metabolic process	GO:0008152	2.0336344134523507e-10	9.691727117534558	2470	683	245	0.0991903	10245	EGR_01483,EGR_03891,EGR_09569,EGR_10009,EGR_02408,EGR_01809,EGR_04632,EGR_07173,EGR_00257,EGR_04126,EGR_00833,EGR_05219,EGR_03895,EGR_00237,EGR_09495,EGR_07169,EGR_05980,EGR_09306,EGR_03833,EGR_03554,EGR_07202,EGR_07014,EGR_09717,EGR_02521,EGR_05485,EGR_02721,EGR_02424,EGR_07012,EGR_08483,EGR_07047,EGR_03420,EGR_01275,EGR_01826,EGR_07360,EGR_00985,EGR_01675,EGR_02021,EGR_06781,EGR_02366,EGR_00644…
GO:BP	cellular protein metabolic process	GO:0044267	0.0018498885450096139	2.7328544368647942	967	683	95	0.098242	10245	EGR_03891,EGR_01809,EGR_04632,EGR_00257,EGR_00833,EGR_00237,EGR_09495,EGR_07169,EGR_03554,EGR_07202,EGR_09717,EGR_02521,EGR_05485,EGR_02424,EGR_08483,EGR_01275,EGR_01826,EGR_07360,EGR_00985,EGR_01675,EGR_04057,EGR_06062,EGR_04340,EGR_01636,EGR_06821,EGR_09829,EGR_06620,EGR_01530,EGR_04209,EGR_02556,EGR_09231,EGR_02076,EGR_08012,EGR_06724,EGR_02445,EGR_01187,EGR_05570,EGR_02885,EGR_02681,EGR_09271…
GO:BP	protein metabolic process	GO:0019538	0.0009715375521742762	3.0125404082532024	1110	683	108	0.0972973	10245	EGR_03891,EGR_09569,EGR_01809,EGR_04632,EGR_07173,EGR_00257,EGR_04126,EGR_00833,EGR_00237,EGR_09495,EGR_07169,EGR_03554,EGR_07202,EGR_09717,EGR_02521,EGR_05485,EGR_02424,EGR_08483,EGR_01275,EGR_01826,EGR_07360,EGR_00985,EGR_01675,EGR_04057,EGR_06062,EGR_04340,EGR_01636,EGR_06821,EGR_09829,EGR_06620,EGR_01530,EGR_08121,EGR_04209,EGR_02741,EGR_02556,EGR_09231,EGR_02076,EGR_08012,EGR_06724,EGR_01372…
GO:BP	primary metabolic process	GO:0044238	0.0000012921995361622347	5.888670419186748	2070	683	197	0.0951691	10245	EGR_01483,EGR_03891,EGR_09569,EGR_10009,EGR_02408,EGR_01809,EGR_04632,EGR_07173,EGR_00257,EGR_04126,EGR_00833,EGR_00237,EGR_09495,EGR_07169,EGR_03833,EGR_03554,EGR_07202,EGR_09717,EGR_02521,EGR_05485,EGR_02721,EGR_02424,EGR_08483,EGR_07047,EGR_03420,EGR_01275,EGR_01826,EGR_07360,EGR_00985,EGR_01675,EGR_02021,EGR_06781,EGR_02366,EGR_00644,EGR_04057,EGR_06062,EGR_08639,EGR_04340,EGR_01636,EGR_04397…
GO:BP	nitrogen compound metabolic process	GO:0006807	0.0000036593824641393682	5.436592197404678	1945	683	185	0.0951157	10245	EGR_01483,EGR_03891,EGR_09569,EGR_02408,EGR_01809,EGR_04632,EGR_07173,EGR_00257,EGR_04126,EGR_00833,EGR_00237,EGR_09495,EGR_07169,EGR_03833,EGR_03554,EGR_07202,EGR_09717,EGR_02521,EGR_05485,EGR_02424,EGR_08483,EGR_07047,EGR_03420,EGR_01275,EGR_01826,EGR_07360,EGR_00985,EGR_01675,EGR_02021,EGR_06781,EGR_00644,EGR_04057,EGR_06062,EGR_02492,EGR_04340,EGR_01636,EGR_04397,EGR_06766,EGR_06821,EGR_09829…
GO:BP	organic substance metabolic process	GO:0071704	0.0000011259210858416533	5.948492047481584	2130	683	202	0.0948357	10245	EGR_01483,EGR_03891,EGR_09569,EGR_02408,EGR_01809,EGR_04632,EGR_07173,EGR_00257,EGR_04126,EGR_00833,EGR_00237,EGR_09495,EGR_07169,EGR_09306,EGR_03833,EGR_03554,EGR_07202,EGR_09717,EGR_02521,EGR_05485,EGR_02721,EGR_02424,EGR_07012,EGR_08483,EGR_07047,EGR_03420,EGR_01275,EGR_01826,EGR_07360,EGR_00985,EGR_01675,EGR_02021,EGR_06781,EGR_00644,EGR_04057,EGR_06062,EGR_02492,EGR_04340,EGR_01636,EGR_04397…
GO:BP	biological_process	GO:0008150	1.308989366956175e-14	13.883063881249866	3917	683	367	0.0936942	10245	EGR_02392,EGR_01483,EGR_03891,EGR_09569,EGR_10009,EGR_02408,EGR_01809,EGR_04632,EGR_06639,EGR_07173,EGR_03532,EGR_00257,EGR_04126,EGR_05719,EGR_08748,EGR_00542,EGR_08045,EGR_03112,EGR_00469,EGR_00833,EGR_05219,EGR_08144,EGR_03895,EGR_00237,EGR_03188,EGR_09495,EGR_03332,EGR_07169,EGR_05980,EGR_09306,EGR_03833,EGR_03554,EGR_02958,EGR_07202,EGR_00914,EGR_07014,EGR_09717,EGR_02521,EGR_01549,EGR_05485…
GO:MF	catalytic activity	GO:0003824	0.000004067561444612018	5.39066587788603	2217	683	207	0.0933694	10245	EGR_03891,EGR_10009,EGR_04632,EGR_07173,EGR_06083,EGR_04126,EGR_10245,EGR_07917,EGR_08130,EGR_00833,EGR_05219,EGR_07238,EGR_00999,EGR_03275,EGR_03895,EGR_00237,EGR_03188,EGR_00204,EGR_09306,EGR_03833,EGR_03554,EGR_07202,EGR_07014,EGR_02721,EGR_07012,EGR_01275,EGR_01826,EGR_00985,EGR_01675,EGR_02021,EGR_02366,EGR_06100,EGR_00052,EGR_06062,EGR_08639,EGR_02492,EGR_02294,EGR_01057,EGR_04397,EGR_05221…
GO:BP	organic cyclic compound metabolic process	GO:1901360	0.012069298896546482	1.9183179572601228	911	683	85	0.0933041	10245	EGR_01483,EGR_02408,EGR_03833,EGR_02424,EGR_07047,EGR_03420,EGR_02021,EGR_06781,EGR_00644,EGR_02492,EGR_04397,EGR_06766,EGR_09829,EGR_06620,EGR_04597,EGR_05265,EGR_07245,EGR_06348,EGR_03312,EGR_02681,EGR_03691,EGR_03086,EGR_03645,EGR_08633,EGR_01963,EGR_09895,EGR_04269,EGR_04088,EGR_01305,EGR_03646,EGR_04064,EGR_02085,EGR_03450,EGR_01040,EGR_01580,EGR_06770,EGR_00642,EGR_04874,EGR_01823,EGR_05907…
GO:MF	hydrolase activity	GO:0016787	0.038891913697424604	1.4101406866343957	848	683	79	0.0931604	10245	EGR_04632,EGR_07173,EGR_04126,EGR_08130,EGR_00833,EGR_03275,EGR_03188,EGR_03554,EGR_02721,EGR_01826,EGR_01675,EGR_06100,EGR_00052,EGR_02294,EGR_01057,EGR_04397,EGR_08121,EGR_04209,EGR_02741,EGR_09231,EGR_05265,EGR_06299,EGR_04178,EGR_08012,EGR_07245,EGR_06724,EGR_06348,EGR_01372,EGR_00995,EGR_06280,EGR_08035,EGR_04235,EGR_03944,EGR_02436,EGR_03125,EGR_02477,EGR_04181,EGR_05915,EGR_04971,EGR_02391…
GO:BP	cellular process	GO:0009987	2.4168238903767866e-11	10.616754994699553	3474	683	323	0.0929764	10245	EGR_02392,EGR_01483,EGR_03891,EGR_09569,EGR_10009,EGR_02408,EGR_01809,EGR_04632,EGR_06639,EGR_03532,EGR_00257,EGR_05719,EGR_08748,EGR_00542,EGR_08045,EGR_03112,EGR_00469,EGR_00833,EGR_08144,EGR_03895,EGR_00237,EGR_03188,EGR_09495,EGR_07169,EGR_05980,EGR_09306,EGR_03833,EGR_03554,EGR_02958,EGR_07202,EGR_00914,EGR_09717,EGR_02521,EGR_01549,EGR_05485,EGR_02424,EGR_07012,EGR_04979,EGR_08483,EGR_07047…
GO:BP	heterocycle metabolic process	GO:0046483	0.01397042484687808	1.8547903865952469	907	683	84	0.092613	10245	EGR_01483,EGR_02408,EGR_03833,EGR_02424,EGR_07047,EGR_03420,EGR_02021,EGR_06781,EGR_00644,EGR_02492,EGR_04397,EGR_06766,EGR_09829,EGR_06620,EGR_04597,EGR_05265,EGR_07245,EGR_06348,EGR_03312,EGR_02681,EGR_03691,EGR_03086,EGR_03645,EGR_08633,EGR_01963,EGR_09895,EGR_04269,EGR_04088,EGR_01305,EGR_03646,EGR_04064,EGR_02085,EGR_03450,EGR_01040,EGR_01580,EGR_06770,EGR_00642,EGR_04874,EGR_01823,EGR_05907…
GO:BP	cellular aromatic compound metabolic process	GO:0006725	0.017717902342665345	1.7515876963841168	905	683	83	0.0917127	10245	EGR_01483,EGR_02408,EGR_03833,EGR_02424,EGR_07047,EGR_03420,EGR_02021,EGR_06781,EGR_00644,EGR_02492,EGR_04397,EGR_06766,EGR_09829,EGR_06620,EGR_04597,EGR_05265,EGR_07245,EGR_06348,EGR_03312,EGR_02681,EGR_03691,EGR_03086,EGR_03645,EGR_08633,EGR_01963,EGR_09895,EGR_04269,EGR_04088,EGR_01305,EGR_03646,EGR_04064,EGR_02085,EGR_03450,EGR_01040,EGR_01580,EGR_06770,EGR_00642,EGR_04874,EGR_01823,EGR_05907…
GO:BP	macromolecule metabolic process	GO:0043170	0.0002885909510002811	3.5397172906793126	1788	683	163	0.0911633	10245	EGR_01483,EGR_03891,EGR_09569,EGR_02408,EGR_01809,EGR_04632,EGR_07173,EGR_00257,EGR_04126,EGR_00833,EGR_00237,EGR_09495,EGR_07169,EGR_03554,EGR_07202,EGR_09717,EGR_02521,EGR_05485,EGR_02424,EGR_08483,EGR_07047,EGR_03420,EGR_01275,EGR_01826,EGR_07360,EGR_00985,EGR_01675,EGR_02021,EGR_06781,EGR_00644,EGR_04057,EGR_06062,EGR_04340,EGR_01636,EGR_04397,EGR_06766,EGR_06821,EGR_09829,EGR_06620,EGR_04597…
GO:CC	nucleus	GO:0005634	0.043742264259774594	1.359098740043827	655	683	59	0.0900763	10245	EGR_02408,EGR_04632,EGR_02424,EGR_07047,EGR_02021,EGR_06766,EGR_00325,EGR_04597,EGR_04209,EGR_09231,EGR_04178,EGR_06724,EGR_01372,EGR_03691,EGR_03963,EGR_07040,EGR_01963,EGR_09895,EGR_04269,EGR_01305,EGR_03646,EGR_04064,EGR_01125,EGR_01580,EGR_07519,EGR_06770,EGR_04874,EGR_01823,EGR_03575,EGR_05907,EGR_05939,EGR_01053,EGR_05037,EGR_00438,EGR_00954,EGR_01359,EGR_03624,EGR_00095,EGR_02884,EGR_01124…
GO:BP	cellular macromolecule metabolic process	GO:0044260	0.0067768338841051115	2.16897315979316	1445	683	128	0.0885813	10245	EGR_03891,EGR_09569,EGR_01809,EGR_04632,EGR_00257,EGR_00833,EGR_00237,EGR_09495,EGR_07169,EGR_03554,EGR_07202,EGR_09717,EGR_02521,EGR_05485,EGR_02424,EGR_08483,EGR_07047,EGR_01275,EGR_01826,EGR_07360,EGR_00985,EGR_01675,EGR_04057,EGR_06062,EGR_04340,EGR_01636,EGR_06766,EGR_06821,EGR_09829,EGR_06620,EGR_04597,EGR_01530,EGR_04209,EGR_02556,EGR_09231,EGR_02076,EGR_08012,EGR_06724,EGR_02445,EGR_01187…
GO:CC	cellular_component	GO:0005575	1.1840237582657363e-8	7.926639583102805	3648	683	320	0.0877193	10245	EGR_02392,EGR_00174,EGR_03891,EGR_01395,EGR_10009,EGR_02408,EGR_02505,EGR_01809,EGR_04632,EGR_06639,EGR_08748,EGR_08704,EGR_03112,EGR_00469,EGR_08144,EGR_03188,EGR_03000,EGR_09495,EGR_03332,EGR_07169,EGR_05980,EGR_03833,EGR_03554,EGR_02958,EGR_00914,EGR_09717,EGR_05485,EGR_02424,EGR_04979,EGR_08483,EGR_07047,EGR_03204,EGR_03420,EGR_01826,EGR_04641,EGR_02751,EGR_07360,EGR_01675,EGR_02021,EGR_00994…
GO:CC	cellular anatomical entity	GO:0110165	1.641653599964683e-7	6.784718476628663	3489	683	302	0.0865578	10245	EGR_02392,EGR_03891,EGR_01395,EGR_10009,EGR_02408,EGR_02505,EGR_01809,EGR_04632,EGR_06639,EGR_08748,EGR_03112,EGR_00469,EGR_08144,EGR_03188,EGR_03000,EGR_09495,EGR_03332,EGR_07169,EGR_05980,EGR_03833,EGR_03554,EGR_02958,EGR_00914,EGR_09717,EGR_05485,EGR_02424,EGR_04979,EGR_08483,EGR_07047,EGR_03204,EGR_04641,EGR_02751,EGR_07360,EGR_01675,EGR_02021,EGR_00994,EGR_02366,EGR_06100,EGR_03081,EGR_05697…
GO:MF	molecular_function	GO:0003674	1.669554072311879e-10	9.777399510765711	5075	683	429	0.084532	10245	EGR_00174,EGR_01483,EGR_03891,EGR_09569,EGR_10009,EGR_02408,EGR_01809,EGR_04632,EGR_06639,EGR_07173,EGR_03532,EGR_06083,EGR_04126,EGR_05719,EGR_00542,EGR_10245,EGR_04243,EGR_07917,EGR_08130,EGR_00469,EGR_00833,EGR_05219,EGR_07238,EGR_00858,EGR_00999,EGR_08144,EGR_03275,EGR_03895,EGR_00237,EGR_03223,EGR_04767,EGR_03188,EGR_09495,EGR_03332,EGR_07169,EGR_00204,EGR_09306,EGR_03833,EGR_03554,EGR_07202…
Sheep	GO terms in PSC from sheep Liver CE cyst Samples in Genes with FDR 0.05 and without considering log2FoldChange cutoff
source	term_name	term_id	adjusted_p_value	negative_log10_of_adjusted_p_value	term_size	query_size	intersection_size		effective_domain_size	intersections
GO:BP	ubiquitin-dependent protein catabolic process via the N-end rule pathway	GO:0071596	0.045754062584413044	1.3395703381076904	2	398	2	1	10245	EGR_06170,EGR_01092
GO:CC	junctional membrane complex	GO:0030314	0.03221554402093249	1.4919345303646903	2	398	2	1	10245	EGR_06401,EGR_01126
GO:CC	vacuolar proton-transporting V-type ATPase, V0 domain	GO:0000220	0.03221554402093249	1.4919345303646903	2	398	2	1	10245	EGR_01798,EGR_07369
GO:CC	clathrin coat of endocytic vesicle	GO:0030128	0.039112955014782506	1.4076793715156821	3	398	2	0.666667	10245	EGR_08112,EGR_06448
GO:CC	endocytic vesicle membrane	GO:0030666	0.039112955014782506	1.4076793715156821	3	398	2	0.666667	10245	EGR_08112,EGR_06448
GO:CC	clathrin-coated endocytic vesicle membrane	GO:0030669	0.039112955014782506	1.4076793715156821	3	398	2	0.666667	10245	EGR_08112,EGR_06448
GO:CC	clathrin-coated endocytic vesicle	GO:0045334	0.039112955014782506	1.4076793715156821	3	398	2	0.666667	10245	EGR_08112,EGR_06448
GO:CC	clathrin-coated vesicle membrane	GO:0030665	0.03221554402093249	1.4919345303646903	7	398	3	0.428571	10245	EGR_10143,EGR_08112,EGR_06448
GO:CC	clathrin vesicle coat	GO:0030125	0.03221554402093249	1.4919345303646903	7	398	3	0.428571	10245	EGR_10143,EGR_08112,EGR_06448
GO:CC	clathrin-coated vesicle	GO:0030136	0.039112955014782506	1.4076793715156821	9	398	3	0.333333	10245	EGR_10143,EGR_08112,EGR_06448
GO:CC	vesicle membrane	GO:0012506	0.03221554402093249	1.4919345303646903	18	398	5	0.277778	10245	EGR_01657,EGR_10143,EGR_06414,EGR_08112,EGR_06448
GO:CC	cytoplasmic vesicle membrane	GO:0030659	0.03221554402093249	1.4919345303646903	18	398	5	0.277778	10245	EGR_01657,EGR_10143,EGR_06414,EGR_08112,EGR_06448
GO:CC	vesicle coat	GO:0030120	0.039112955014782506	1.4076793715156821	17	398	4	0.235294	10245	EGR_10143,EGR_06414,EGR_08112,EGR_06448
GO:CC	coated vesicle membrane	GO:0030662	0.039112955014782506	1.4076793715156821	17	398	4	0.235294	10245	EGR_10143,EGR_06414,EGR_08112,EGR_06448
GO:CC	coated vesicle	GO:0030135	0.04373732436305836	1.3591477885115002	19	398	4	0.210526	10245	EGR_10143,EGR_06414,EGR_08112,EGR_06448
GO:BP	cell-cell adhesion via plasma-membrane adhesion molecules	GO:0098742	0.04262536694264576	1.3703318693371516	39	398	7	0.179487	10245	EGR_02135,EGR_08610,EGR_09145,EGR_05859,EGR_04450,EGR_04109,EGR_01638
GO:BP	homophilic cell adhesion via plasma membrane adhesion molecules	GO:0007156	0.04262536694264576	1.3703318693371516	39	398	7	0.179487	10245	EGR_02135,EGR_08610,EGR_09145,EGR_05859,EGR_04450,EGR_04109,EGR_01638
GO:BP	cell-cell adhesion	GO:0098609	0.043560970926489424	1.3609024488584711	41	398	7	0.170732	10245	EGR_02135,EGR_08610,EGR_09145,EGR_05859,EGR_04450,EGR_04109,EGR_01638
GO:CC	intracellular vesicle	GO:0097708	0.03221554402093249	1.4919345303646903	44	398	7	0.159091	10245	EGR_08898,EGR_04077,EGR_01657,EGR_10143,EGR_06414,EGR_08112,EGR_06448
GO:CC	cytoplasmic vesicle	GO:0031410	0.03221554402093249	1.4919345303646903	44	398	7	0.159091	10245	EGR_08898,EGR_04077,EGR_01657,EGR_10143,EGR_06414,EGR_08112,EGR_06448
GO:CC	vesicle	GO:0031982	0.03221554402093249	1.4919345303646903	44	398	7	0.159091	10245	EGR_08898,EGR_04077,EGR_01657,EGR_10143,EGR_06414,EGR_08112,EGR_06448
GO:BP	regulation of transcription by RNA polymerase II	GO:0006357	0.045754062584413044	1.3395703381076904	45	398	7	0.155556	10245	EGR_06147,EGR_07886,EGR_06467,EGR_08707,EGR_02093,EGR_06676,EGR_00234
GO:BP	biological adhesion	GO:0022610	0.045754062584413044	1.3395703381076904	56	398	8	0.142857	10245	EGR_02135,EGR_08610,EGR_09145,EGR_00839,EGR_05859,EGR_04450,EGR_04109,EGR_01638
GO:BP	cell adhesion	GO:0007155	0.045754062584413044	1.3395703381076904	56	398	8	0.142857	10245	EGR_02135,EGR_08610,EGR_09145,EGR_00839,EGR_05859,EGR_04450,EGR_04109,EGR_01638
GO:CC	bounding membrane of organelle	GO:0098588	0.042105800981457185	1.3756580666184357	99	398	10	0.10101	10245	EGR_10081,EGR_10080,EGR_06522,EGR_09851,EGR_10143,EGR_06414,EGR_08707,EGR_08112,EGR_06448,EGR_03563
GO:MF	transition metal ion binding	GO:0046914	0.020648338009726968	1.6851148990803375	190	398	18	0.0947368	10245	EGR_03941,EGR_02415,EGR_04794,EGR_07248,EGR_02914,EGR_06908,EGR_02416,EGR_06170,EGR_07166,EGR_01863,EGR_00446,EGR_02929,EGR_08657,EGR_06414,EGR_01092,EGR_02761,EGR_02722,EGR_07349
GO:CC	plasma membrane	GO:0005886	0.037610965041620384	1.4246855230818924	152	398	14	0.0921053	10245	EGR_02135,EGR_05559,EGR_08610,EGR_09145,EGR_08763,EGR_06051,EGR_00684,EGR_06130,EGR_05859,EGR_04450,EGR_10143,EGR_04109,EGR_01638,EGR_06448
GO:CC	cell periphery	GO:0071944	0.039112955014782506	1.4076793715156821	161	398	14	0.0869565	10245	EGR_02135,EGR_05559,EGR_08610,EGR_09145,EGR_08763,EGR_06051,EGR_00684,EGR_06130,EGR_05859,EGR_04450,EGR_10143,EGR_04109,EGR_01638,EGR_06448
GO:BP	signaling	GO:0023052	0.016954094973093314	1.7707253883501837	430	398	33	0.0767442	10245	EGR_02175,EGR_04774,EGR_08898,EGR_04671,EGR_03739,EGR_02398,EGR_09600,EGR_03806,EGR_02768,EGR_07621,EGR_00390,EGR_04664,EGR_08013,EGR_02068,EGR_05191,EGR_09578,EGR_06051,EGR_02348,EGR_04077,EGR_00044,EGR_00525,EGR_06130,EGR_04846,EGR_00499,EGR_08196,EGR_03501,EGR_08707,EGR_00873,EGR_08616,EGR_07234,EGR_01589,EGR_09037,EGR_01031
GO:BP	signal transduction	GO:0007165	0.016954094973093314	1.7707253883501837	417	398	32	0.0767386	10245	EGR_02175,EGR_04774,EGR_04671,EGR_03739,EGR_02398,EGR_09600,EGR_03806,EGR_02768,EGR_07621,EGR_00390,EGR_04664,EGR_08013,EGR_02068,EGR_05191,EGR_09578,EGR_06051,EGR_02348,EGR_04077,EGR_00044,EGR_00525,EGR_06130,EGR_04846,EGR_00499,EGR_08196,EGR_03501,EGR_08707,EGR_00873,EGR_08616,EGR_07234,EGR_01589,EGR_09037,EGR_01031
GO:BP	cell communication	GO:0007154	0.016954094973093314	1.7707253883501837	438	398	33	0.0753425	10245	EGR_02175,EGR_04774,EGR_08898,EGR_04671,EGR_03739,EGR_02398,EGR_09600,EGR_03806,EGR_02768,EGR_07621,EGR_00390,EGR_04664,EGR_08013,EGR_02068,EGR_05191,EGR_09578,EGR_06051,EGR_02348,EGR_04077,EGR_00044,EGR_00525,EGR_06130,EGR_04846,EGR_00499,EGR_08196,EGR_03501,EGR_08707,EGR_00873,EGR_08616,EGR_07234,EGR_01589,EGR_09037,EGR_01031
GO:BP	regulation of nitrogen compound metabolic process	GO:0051171	0.045754062584413044	1.3395703381076904	373	398	27	0.0723861	10245	EGR_09490,EGR_02118,EGR_04794,EGR_04202,EGR_02914,EGR_00435,EGR_07166,EGR_01863,EGR_07944,EGR_06147,EGR_01687,EGR_09305,EGR_07886,EGR_02511,EGR_06467,EGR_02479,EGR_08707,EGR_02728,EGR_00799,EGR_04519,EGR_02444,EGR_09037,EGR_02093,EGR_02991,EGR_06676,EGR_00234,EGR_00903
GO:BP	regulation of primary metabolic process	GO:0080090	0.045754062584413044	1.3395703381076904	375	398	27	0.072	10245	EGR_09490,EGR_02118,EGR_04794,EGR_04202,EGR_02914,EGR_00435,EGR_07166,EGR_01863,EGR_07944,EGR_06147,EGR_01687,EGR_09305,EGR_07886,EGR_02511,EGR_06467,EGR_02479,EGR_08707,EGR_02728,EGR_00799,EGR_04519,EGR_02444,EGR_09037,EGR_02093,EGR_02991,EGR_06676,EGR_00234,EGR_00903
GO:BP	regulation of cellular metabolic process	GO:0031323	0.04650931813664394	1.3324600275420997	379	398	27	0.0712401	10245	EGR_09490,EGR_02118,EGR_04794,EGR_04202,EGR_02914,EGR_00435,EGR_07166,EGR_01863,EGR_07944,EGR_06147,EGR_01687,EGR_09305,EGR_07886,EGR_02511,EGR_06467,EGR_02479,EGR_08707,EGR_02728,EGR_00799,EGR_04519,EGR_02444,EGR_09037,EGR_02093,EGR_02991,EGR_06676,EGR_00234,EGR_00903
GO:BP	cellular response to stimulus	GO:0051716	0.043560970926489424	1.3609024488584711	517	398	35	0.0676983	10245	EGR_02175,EGR_04774,EGR_04671,EGR_03739,EGR_02398,EGR_09600,EGR_03806,EGR_02768,EGR_07621,EGR_00390,EGR_04664,EGR_08013,EGR_04009,EGR_02068,EGR_05191,EGR_09578,EGR_06051,EGR_02348,EGR_04077,EGR_00044,EGR_00684,EGR_00525,EGR_06130,EGR_04846,EGR_00499,EGR_08196,EGR_03501,EGR_08707,EGR_00873,EGR_08616,EGR_00851,EGR_07234,EGR_01589,EGR_09037,EGR_01031
GO:BP	regulation of cellular process	GO:0050794	0.007247714394214849	2.1397989289433266	889	398	60	0.0674916	10245	EGR_02175,EGR_09490,EGR_02574,EGR_02118,EGR_04774,EGR_04794,EGR_04202,EGR_04671,EGR_03739,EGR_02398,EGR_02914,EGR_09600,EGR_03806,EGR_02768,EGR_07621,EGR_00390,EGR_04664,EGR_00435,EGR_08013,EGR_07166,EGR_01863,EGR_02068,EGR_07944,EGR_05191,EGR_09578,EGR_06147,EGR_06051,EGR_01687,EGR_02348,EGR_04077,EGR_00044,EGR_00525,EGR_06130,EGR_04846,EGR_09305,EGR_07886,EGR_00499,EGR_02511,EGR_06467,EGR_00141…
GO:BP	response to stimulus	GO:0050896	0.043560970926489424	1.3609024488584711	534	398	36	0.0674157	10245	EGR_02175,EGR_04774,EGR_04671,EGR_03739,EGR_02398,EGR_09600,EGR_03806,EGR_02768,EGR_07621,EGR_00390,EGR_04664,EGR_08013,EGR_04009,EGR_02068,EGR_05191,EGR_09578,EGR_06051,EGR_02348,EGR_04077,EGR_00044,EGR_00684,EGR_00525,EGR_05319,EGR_06130,EGR_04846,EGR_00499,EGR_08196,EGR_03501,EGR_08707,EGR_00873,EGR_08616,EGR_00851,EGR_07234,EGR_01589,EGR_09037,EGR_01031
GO:MF	metal ion binding	GO:0046872	0.012228543942406096	1.912625251502097	688	398	46	0.0668605	10245	EGR_02163,EGR_03941,EGR_02415,EGR_04794,EGR_07248,EGR_02914,EGR_00975,EGR_02135,EGR_06908,EGR_02416,EGR_08610,EGR_06170,EGR_07166,EGR_01863,EGR_09145,EGR_03362,EGR_05935,EGR_06555,EGR_09695,EGR_02348,EGR_02610,EGR_02856,EGR_09449,EGR_05319,EGR_06409,EGR_05859,EGR_00446,EGR_02929,EGR_08003,EGR_05261,EGR_04869,EGR_05571,EGR_04450,EGR_08657,EGR_05959,EGR_04109,EGR_06414,EGR_00799,EGR_00412,EGR_01092…
GO:MF	cation binding	GO:0043169	0.012228543942406096	1.912625251502097	691	398	46	0.0665702	10245	EGR_02163,EGR_03941,EGR_02415,EGR_04794,EGR_07248,EGR_02914,EGR_00975,EGR_02135,EGR_06908,EGR_02416,EGR_08610,EGR_06170,EGR_07166,EGR_01863,EGR_09145,EGR_03362,EGR_05935,EGR_06555,EGR_09695,EGR_02348,EGR_02610,EGR_02856,EGR_09449,EGR_05319,EGR_06409,EGR_05859,EGR_00446,EGR_02929,EGR_08003,EGR_05261,EGR_04869,EGR_05571,EGR_04450,EGR_08657,EGR_05959,EGR_04109,EGR_06414,EGR_00799,EGR_00412,EGR_01092…
GO:BP	regulation of biological process	GO:0050789	0.010094704093304008	1.9959064070352235	920	398	60	0.0652174	10245	EGR_02175,EGR_09490,EGR_02574,EGR_02118,EGR_04774,EGR_04794,EGR_04202,EGR_04671,EGR_03739,EGR_02398,EGR_02914,EGR_09600,EGR_03806,EGR_02768,EGR_07621,EGR_00390,EGR_04664,EGR_00435,EGR_08013,EGR_07166,EGR_01863,EGR_02068,EGR_07944,EGR_05191,EGR_09578,EGR_06147,EGR_06051,EGR_01687,EGR_02348,EGR_04077,EGR_00044,EGR_00525,EGR_06130,EGR_04846,EGR_09305,EGR_07886,EGR_00499,EGR_02511,EGR_06467,EGR_00141…
GO:BP	biological regulation	GO:0065007	0.016954094973093314	1.7707253883501837	1002	398	62	0.0618762	10245	EGR_02175,EGR_09490,EGR_02574,EGR_02118,EGR_04774,EGR_04794,EGR_04202,EGR_08898,EGR_04671,EGR_03739,EGR_02398,EGR_02914,EGR_09600,EGR_03806,EGR_02768,EGR_07621,EGR_00390,EGR_04664,EGR_00435,EGR_08555,EGR_08013,EGR_07166,EGR_01863,EGR_02068,EGR_07944,EGR_05191,EGR_09578,EGR_06147,EGR_06051,EGR_01687,EGR_02348,EGR_04077,EGR_00044,EGR_00525,EGR_06130,EGR_04846,EGR_09305,EGR_07886,EGR_00499,EGR_02511…
GO:MF	protein binding	GO:0005515	0.005001824467350614	2.3008715533489497	1353	398	80	0.0591279	10245	EGR_10425,EGR_04977,EGR_04497,EGR_00319,EGR_08477,EGR_02333,EGR_02946,EGR_03793,EGR_09712,EGR_00975,EGR_09600,EGR_03806,EGR_05873,EGR_02190,EGR_05045,EGR_03253,EGR_01128,EGR_00976,EGR_08013,EGR_01338,EGR_03301,EGR_07166,EGR_04511,EGR_05199,EGR_00373,EGR_00298,EGR_09578,EGR_06147,EGR_04301,EGR_00090,EGR_09091,EGR_01656,EGR_01254,EGR_00671,EGR_07387,EGR_02348,EGR_02610,EGR_00723,EGR_00044,EGR_06534…
GO:MF	ion binding	GO:0043167	0.0029231526739049996	2.534148501199901	1537	398	90	0.0585556	10245	EGR_05875,EGR_02163,EGR_10425,EGR_03941,EGR_02415,EGR_08439,EGR_00319,EGR_04774,EGR_04794,EGR_06839,EGR_07248,EGR_02691,EGR_09712,EGR_08898,EGR_04297,EGR_02914,EGR_00975,EGR_06014,EGR_02135,EGR_06908,EGR_02924,EGR_02416,EGR_00390,EGR_08610,EGR_06170,EGR_08555,EGR_03030,EGR_03301,EGR_07166,EGR_01863,EGR_08301,EGR_09145,EGR_07311,EGR_03362,EGR_05935,EGR_06555,EGR_09091,EGR_06980,EGR_03347,EGR_09695…
GO:MF	binding	GO:0005488	0.0000038037478444640923	5.419788280742909	3512	398	190	0.0541002	10245	EGR_05875,EGR_02163,EGR_03410,EGR_10425,EGR_03941,EGR_02415,EGR_00680,EGR_04977,EGR_08439,EGR_04497,EGR_02118,EGR_02331,EGR_00319,EGR_04774,EGR_04794,EGR_06839,EGR_08477,EGR_07248,EGR_03149,EGR_02333,EGR_02946,EGR_08517,EGR_03793,EGR_00750,EGR_04202,EGR_02691,EGR_09712,EGR_08898,EGR_04297,EGR_04132,EGR_02914,EGR_00975,EGR_06014,EGR_04938,EGR_02135,EGR_09600,EGR_03806,EGR_06908,EGR_05873,EGR_02190…
GO:MF	molecular_function	GO:0003674	0.0011995298142688429	2.9209889531888344	5075	398	240	0.0472906	10245	EGR_05875,EGR_02163,EGR_11073,EGR_03410,EGR_02175,EGR_10425,EGR_03941,EGR_09490,EGR_02699,EGR_02415,EGR_00680,EGR_07690,EGR_02404,EGR_04977,EGR_08439,EGR_04497,EGR_02118,EGR_02331,EGR_00319,EGR_04774,EGR_04794,EGR_06839,EGR_08477,EGR_07248,EGR_03149,EGR_02333,EGR_01301,EGR_02946,EGR_08517,EGR_03793,EGR_00750,EGR_04202,EGR_02691,EGR_09712,EGR_08898,EGR_04297,EGR_04132,EGR_04671,EGR_02914,EGR_00838…
GO:BP	biological_process	GO:0008150	0.045754062584413044	1.3395703381076904	3917	398	181	0.0462088	10245	EGR_05875,EGR_02175,EGR_10425,EGR_03941,EGR_09490,EGR_02574,EGR_02699,EGR_02415,EGR_07690,EGR_02404,EGR_08439,EGR_02118,EGR_00319,EGR_04774,EGR_04794,EGR_06839,EGR_04202,EGR_02691,EGR_09712,EGR_08898,EGR_04297,EGR_04132,EGR_04671,EGR_03739,EGR_02398,EGR_02914,EGR_00975,EGR_02135,EGR_09600,EGR_03806,EGR_02768,EGR_07621,EGR_05559,EGR_05045,EGR_03253,EGR_02416,EGR_01159,EGR_00390,EGR_10081,EGR_10080…
