# Supplementary material for: Transcriptome analysis of Echinococcus granulosus sensu stricto protoscoleces reveals differences in immune modulation gene expression between cysts found in cattle and sheep
Source: Vet Res. 2022 Jan 28;53:8. doi: 10.1186/s13567-022-01022-3 (PMC8796354; doi:10.1186/s13567-022-01022-3)
Supplement: Supplementary file 6 — Additional file 6: Immune modulation genes evaluated in protoscoleces samples obtained from liver and lung CE cysts. [file 13567_2022_1022_MOESM6_ESM.xlsx]

## Sheet: 6.ImmuneSeek
EGR_00222	Cathepsin B	EGR_06681	Arginase-2
EGR_00383	Basigin	EGR_06805	AntigenB
EGR_00436	GPI mannosyltransferase	EGR_06806	AntigenB
EGR_00930	Dolichyl-P-Man:Man(7)GlcNAc(2)-PP-dolichyl-alpha-1,6-mannosyltransferase	EGR_07048	Complement C1q tumor necrosis factor-related protein
EGR_00931	Dolichyl-P-Man:Man(7)GlcNAc(2)-PP-dolichyl-alpha-1,6-mannosyltransferase	EGR_07638	Cathepsin L
EGR_01087	Cathepsin L	EGR_07702	Nuclear cap-binding protein subunit 2
EGR_01290	GPI mannosyltransferase	EGR_08038	Basigin
EGR_01475	Dolichol-phosphate mannosyltransferase	EGR_08123	Cathepsin L
EGR_02195	Cathepsin L-like proteinase	EGR_08410	Tegument antigen
EGR_02699	Cathepsin L1	EGR_08443	Tegument antigen
EGR_02999	GPI mannosyltransferase 2	EGR_09061	Antigen B
EGR_03119	Tegument antigen	EGR_09689	Tegument antigen
EGR_03889	Antigen B	EGR_09690	Tegument antigen
EGR_04226	Chitobiosyldiphosphodolichol beta-mannosyltransferase	EGR_10281	Oncosphere antigen B
EGR_05662	Complement C1q tumor necrosis factor-related protein
