# Supplementary material for: Transcriptome analysis of Echinococcus granulosus sensu stricto protoscoleces reveals differences in immune modulation gene expression between cysts found in cattle and sheep
Source: Vet Res. 2022 Jan 28;53:8. doi: 10.1186/s13567-022-01022-3 (PMC8796354; doi:10.1186/s13567-022-01022-3)
Supplement: Supplementary file 7 — Additional file 7: Primers used for selected genes in qRT-PCR validation assays. [file 13567_2022_1022_MOESM7_ESM.xlsx]

## Sheet: 7.Primers
Primer	Sequence	Protein product
EGR_09061F	CTCTGGCTCTCGTAGCCTTC	Antigen B
EGR_09061R	AGCCGATCGAGCTTTTGTCC	Antigen B
EGR_06681F	TCCAGAATGCACCGAAGCAA	Arginase-2
EGR_0668R	TTGCTGGTTCTCGCAGTTCA	Arginase-2
EGR_06806F	CACGCAATCTACGCATCGGA	Antigen B
EGR_06806R	TAATCTCGCTGCCGGCATTT	Antigen B
EGR_08443F	TTTGATCCTCAAGGCACGGG	Tegument antigen
EGR_08443R	GGCATGTCGGGTGACACTTA	Tegument antigen
EGR_00930F	GGACCCGTTCCACGAACATT	Dolichyl-P-Man:Man(7)GlcNAc(2)-PP-dolichyl-alpha-1,6-mannosyltransferase
EGR_00930R	AGCTCACCGATGAACTGCAA	Dolichyl-P-Man:Man(7)GlcNAc(2)-PP-dolichyl-alpha-1,6-mannosyltransferase
EGR_01290F	AACGAACCGTCCCATCCTTC	GPI mannosyltransferase
EGR_01290R	GAAGGTCCGTCCATAGGCTG	GPI mannosyltransferase
Primer	Sequence	Protein product
TBPF	TTCCAGCGCTCAGGCACACA	TBP
TBPR	CGTGCGCTTTGAGCTATCCGTCT	TBP
